# Supplementary material for: DNA methylation changes in response to neoadjuvant chemotherapy are associated with breast cancer survival
Source: Breast Cancer Res. 2022 Jun 24;24:43. doi: 10.1186/s13058-022-01537-9 (PMC9233373; doi:10.1186/s13058-022-01537-9)
Supplement: Supplementary file 2 — Additional file 2. A table showing the four-CpG DNA methylation risk score created by the leave-one out LASSO model and their coefficients. [file 13058_2022_1537_MOESM2_ESM.txt]

"Probe" "Coef"
"cg10298059" -0.439187825150984
"cg27034150" 0.214076629626338
"cg01503450" -0.242688799506371
"cg07959469" -0.0987677025991258
