# Supplementary material for: DNA methylation changes in response to neoadjuvant chemotherapy are associated with breast cancer survival
Source: Breast Cancer Res. 2022 Jun 24;24:43. doi: 10.1186/s13058-022-01537-9 (PMC9233373; doi:10.1186/s13058-022-01537-9)
Supplement: Supplementary file 3 — Additional file 3. A list of the significant CpG sites before vs after treatment in survivors, along with the p value and Illumina annotation for each site. [file 13058_2022_1537_MOESM3_ESM.txt]

"chr" "pos" "strand" "Name" "Probe_rs" "Probe_maf" "CpG_rs" "CpG_maf" "SBE_rs" "SBE_maf" "Islands_Name" "Relation_to_Island" "UCSC_RefGene_Name" "UCSC_RefGene_Accession" "UCSC_RefGene_Group" "Phantom" "DMR" "Enhancer" "HMM_Island" "Regulatory_Feature_Name" "Regulatory_Feature_Group" "DHS" "logFC" "AveExpr" "t" "P.Value" "adj.P.Val" "B" "diffexpressed"
"cg06466839" "chr11" 129062277 "-" "cg06466839" NA NA NA NA NA NA "" "OpenSea" "RICS" "NM_001142685" "TSS200" "" "" "" "" "" "" "" 0.748158258048199 0.798522731182796 6.87852101776338 6.56917693146971e-10 0.000236893758281022 12.1865684379511 "UP"
"cg27233847" "chr10" 698258 "+" "cg27233847" NA NA NA NA NA NA "" "OpenSea" "DIP2C;C10orf108;C10orf108" "NM_014974;NR_027151;NR_027152" "Body;Body;Body" "" "" "" "10:688155-688259" "" "" "" 1.01598754982253 1.1669508172043 6.72506085953106 1.34200889999606e-09 0.000236893758281022 11.523601968862 "UP"
"cg23154495" "chr5" 79869070 "+" "cg23154495" NA NA NA NA NA NA "chr5:79864842-79866447" "S_Shelf" "" "" "" "" "RDMR" "" "" "" "" "" 0.591679451026827 0.211988868817204 6.70633020519937 1.46377695060692e-09 0.000236893758281022 11.4429962246367 "UP"
"cg02754943" "chr10" 5541718 "+" "cg02754943" NA NA NA NA NA NA "chr10:5540785-5541515" "S_Shore" "CALML5" "NM_017422" "TSS200" "" "" "" "" "" "" "" 0.534943966322665 0.0873912731182796 6.51610398876667 3.52064293832435e-09 0.000250764240636815 10.6284995817678 "UP"
"cg20494374" "chr6" 27525678 "-" "cg20494374" NA NA NA NA NA NA "" "OpenSea" "" "" "" "" "" "" "6:27633657-27633732" "" "" "" -0.892108783675722 -0.387883827956989 -6.51425986285098 3.55057927653809e-09 0.000250764240636815 10.6206417161596 "DOWN"
"cg14081861" "chr6" 151288153 "-" "cg14081861" NA NA NA NA NA NA "" "OpenSea" "MTHFD1L" "NM_015440" "Body" "" "" "TRUE" "" "" "" "" 0.653819991996399 0.551126666666667 6.49495629287959 3.87944745092281e-09 0.000250764240636815 10.5384343880047 "UP"
"cg18297349" "chr5" 138726375 "+" "cg18297349" NA NA NA NA NA NA "chr5:138727710-138730911" "N_Shore" "MGC29506" "NM_016459" "TSS1500" "" "" "" "" "5:138726266-138726649" "Unclassified" "" 0.587111296468175 0.921169892473118 6.47427038527572 4.26532703343396e-09 0.000250764240636815 10.4504333408371 "UP"
"cg26357344" "chr12" 53300293 "-" "cg26357344" NA NA NA NA NA NA "chr12:53297442-53297824" "S_Shelf" "KRT8" "NM_002273" "TSS1500" "" "" "TRUE" "" "" "" "" 0.761083355770393 0.975084333333333 6.44990986281551 4.76861935852496e-09 0.000250764240636815 10.3469249048358 "UP"
"cg05005073" "chr1" 39513326 "-" "cg05005073" NA NA NA NA NA NA "" "OpenSea" "" "" "" "" "" "TRUE" "" "" "" "TRUE" -0.627049504533718 2.05275838709677 -6.38563144395548 6.39593534366608e-09 0.000250764240636815 10.0744655364538 "DOWN"
"cg21460729" "chr7" 149431265 "+" "cg21460729" NA NA NA NA NA NA "" "OpenSea" "KRBA1" "NM_032534" "3'UTR" "" "" "" "" "" "" "" 0.660532152690623 0.917000376344086 6.37666501681443 6.66277968885883e-09 0.000250764240636815 10.0365366730249 "UP"
"cg04866639" "chr15" 41165181 "+" "cg04866639" NA NA NA NA NA NA "chr15:41165847-41166571" "N_Shore" "RHOV" "NM_133639" "3'UTR" "" "" "TRUE" "" "15:41165098-41165191" "Unclassified_Cell_type_specific" "" 0.907402419839862 0.726221365591398 6.36956105033289 6.88197903315339e-09 0.000250764240636815 10.0064998485989 "UP"
"cg14898232" "chr2" 201124405 "+" "cg14898232" NA NA NA NA NA NA "" "OpenSea" "" "" "" "" "" "TRUE" "" "" "" "" 0.798720531540465 1.05074260215054 6.36026445710711 7.17962528255249e-09 0.000250764240636815 9.96721051580442 "UP"
"cg08645207" "chr2" 201489698 "+" "cg08645207" NA NA NA NA NA NA "" "OpenSea" "AOX1" "NM_001159" "Body" "" "" "TRUE" "" "" "" "" 0.873327735123805 1.44634694946237 6.35440602119135 7.37368722266486e-09 0.000250764240636815 9.94246224778942 "UP"
"cg19024599" "chr2" 109886730 "-" "cg19024599" NA NA NA NA NA NA "" "OpenSea" "SH3RF3" "NM_001099289" "Body" "" "" "" "" "" "" "" 0.944351277430338 1.32004223978495 6.32889072614194 8.28108869675807e-09 0.000250764240636815 9.83477301624339 "UP"
"cg17863139" "chr1" 201366493 "-" "cg17863139" NA NA NA NA NA NA "chr1:201368560-201369032" "N_Shelf" "LAD1" "NM_005558" "Body" "" "" "" "" "" "" "TRUE" 0.506980180769641 -0.825651015053763 6.32561504270809 8.40529431839345e-09 0.000250764240636815 9.82095925242007 "UP"
"cg26837766" "chr15" 41078599 "-" "cg26837766" "rs16971015" 0.05923 NA NA NA NA "" "OpenSea" "DNAJC17" "NM_018163" "Body" "" "" "TRUE" "" "" "" "" 0.829596403042983 1.29492704301075 6.31974426902736 8.63251900227227e-09 0.000250764240636815 9.79620841737736 "UP"
"cg16606561" "chr20" 824641 "-" "cg16606561" NA NA NA NA NA NA "chr20:825267-826276" "N_Shore" "FAM110A;FAM110A;FAM110A" "NM_207121;NM_001042353;NM_031424" "5'UTR;5'UTR;TSS1500" "" "" "TRUE" "" "" "" "" 0.846608565180228 0.760281789784946 6.30376043793501 9.2823566469284e-09 0.000250764240636815 9.72886456449272 "UP"
"cg08607280" "chr19" 58693421 "-" "cg08607280" "rs12975369" 0.146255 NA NA NA NA "chr19:58694501-58695107" "N_Shore" "ZNF274;ZNF274;ZNF274" "NM_016324;NM_016325;NM_133502" "TSS1500;TSS1500;TSS1500" "" "" "" "" "19:58693150-58695662" "Promoter_Associated" "" 0.634634783190747 -0.290530397849462 6.28747756450761 9.99398962223868e-09 0.000250764240636815 9.6603259007627 "UP"
"cg03525467" "chr1" 160098048 "-" "cg03525467" NA NA NA NA NA NA "" "OpenSea" "ATP1A2" "NM_000702" "Body" "" "" "" "" "" "" "TRUE" -0.473015818649684 1.04437112043011 -6.27066617054125 1.078522145493e-08 0.000250764240636815 9.58963207977397 "DOWN"
"cg14780990" "chr15" 93181182 "-" "cg14780990" NA NA NA NA NA NA "" "OpenSea" "FAM174B" "NM_207446" "Body" "" "" "TRUE" "" "" "" "" 0.729072422830597 0.824327424731183 6.26551195691367 1.10399650876416e-08 0.000250764240636815 9.56797225970026 "UP"
"cg26403580" "chr10" 120936730 "+" "cg26403580" NA NA NA NA NA NA "chr10:120938028-120938418" "N_Shore" "PRDX3;PRDX3" "NM_006793;NM_014098" "Body;Body" "" "" "" "" "" "" "" 0.724705877557759 0.460179107526882 6.24080230156055 1.23461161919095e-08 0.000250764240636815 9.46422705966341 "UP"
"cg06127202" "chr6" 116338847 "+" "cg06127202" NA NA NA NA NA NA "" "OpenSea" "FRK" "NM_002031" "Body" "" "" "TRUE" "" "" "" "" 0.587335830445481 0.34455223655914 6.22715470342191 1.31317308304977e-08 0.000250764240636815 9.40699344312171 "UP"
"cg08790890" "chr2" 129200109 "-" "cg08790890" NA NA NA NA NA NA "" "OpenSea" "" "" "" "" "" "TRUE" "" "" "" "" 0.511992929631092 -0.507864483870968 6.22511362140423 1.32533891305219e-08 0.000250764240636815 9.39843791534265 "UP"
"cg25605277" "chr1" 169859761 "-" "cg25605277" "rs3766155" 0.383117 NA NA NA NA "chr1:169862455-169862722" "N_Shelf" "SCYL3;SCYL3" "NM_181093;NM_020423" "5'UTR;5'UTR" "" "" "" "" "" "" "" 1.05588797799198 2.92427774193548 6.22412613948459 1.3312646337417e-08 0.000250764240636815 9.39429910893704 "UP"
"cg21431617" "chr6" 127135037 "+" "cg21431617" "rs2077111" 0.3947 NA NA NA NA "" "OpenSea" "" "" "" "" "" "TRUE" "" "" "" "" 0.804635879499119 1.34517835483871 6.22353932944474 1.3347983627937e-08 0.000250764240636815 9.39183974677417 "UP"
"cg22661082" "chr2" 189558080 "-" "cg22661082" NA NA NA NA NA NA "" "OpenSea" "" "" "" "" "" "TRUE" "" "" "" "" 0.870582845868803 1.23064431172043 6.20952147673461 1.4220191568446e-08 0.000250764240636815 9.33311637024404 "UP"
"cg02484352" "chr5" 131599890 "-" "cg02484352" NA NA NA NA NA NA "" "OpenSea" "PDLIM4;PDLIM4" "NM_003687;NM_001131027" "Body;Body" "" "" "TRUE" "" "" "" "TRUE" -0.511204694851326 1.4106547311828 -6.2055596143012 1.44767368397492e-08 0.000250764240636815 9.31652861936924 "DOWN"
"cg02198988" "chr5" 134661102 "+" "cg02198988" NA NA NA NA NA NA "chr5:134662721-134663027" "N_Shore" "" "" "" "" "" "" "" "5:134660571-134661507" "Unclassified_Cell_type_specific" "" 0.563334591799234 -0.896337096774194 6.20142312179892 1.47494629212577e-08 0.000250764240636815 9.29921406997045 "UP"
"cg12376772" "chr13" 32526694 "+" "cg12376772" NA NA NA NA NA NA "chr13:32526882-32527373" "N_Shore" "EEF1DP3" "NR_027062" "Body" "" "" "" "13:31424657-31424708" "" "" "" 0.513208901453522 2.03425096774194 6.19222829363487 1.53739818199514e-08 0.000250764240636815 9.26074228620217 "UP"
"cg12896170" "chr6" 28890069 "+" "cg12896170" NA NA NA NA NA NA "chr6:28890951-28892013" "N_Shore" "TRIM27" "NM_006510" "Body" "" "" "" "" "6:28889756-28890379" "Promoter_Associated" "" 0.775434885325207 0.656619247311828 6.18470773522397 1.59041188261743e-08 0.000250764240636815 9.22929219231782 "UP"
"cg08244581" "chr5" 144851698 "+" "cg08244581" NA NA NA NA NA NA "" "OpenSea" "" "" "" "" "" "TRUE" "" "" "" "" 0.817059861121455 0.896636 6.18321697076921 1.60113271345328e-08 0.000250764240636815 9.22305975106743 "UP"
"cg13893012" "chr9" 112593847 "-" "cg13893012" NA NA NA NA NA NA "" "OpenSea" "PALM2;PALM2-AKAP2;PALM2;PALM2-AKAP2" "NM_001037293;NM_147150;NM_053016;NM_007203" "Body;Body;Body;Body" "" "" "TRUE" "" "" "" "" 0.629334527831227 -1.20833275483871 6.17229252690333 1.68190131862714e-08 0.000253092953690832 9.17740574646354 "UP"
"cg02321620" "chr2" 173908893 "+" "cg02321620" NA NA NA NA NA NA "" "OpenSea" "RAPGEF4;RAPGEF4" "NM_007023;NM_001100397" "Body;Body" "" "" "TRUE" "" "" "" "" 0.879377021969248 0.993696107526882 6.16728433873816 1.72025974060321e-08 0.000253092953690832 9.1564867036991 "UP"
"cg09151762" "chr5" 145722132 "-" "cg09151762" NA NA NA NA NA NA "chr5:145722467-145722925" "N_Shore" "" "" "" "" "" "" "5:145702325-145702492" "" "" "" -0.570840329160218 -0.917005086021505 -6.14356479863869 1.91397633004634e-08 0.000258248926577815 9.05750134127122 "DOWN"
"cg26491425" "chr15" 41166632 "+" "cg26491425" NA NA NA NA NA NA "chr15:41165847-41166571" "S_Shore" "RHOV" "NM_133639" "TSS200" "" "" "" "" "15:41165753-41166853" "Unclassified" "TRUE" 0.471271106035849 -3.75937096774194 6.13970184841935 1.94749985944394e-08 0.000258248926577815 9.04139485150208 "UP"
"cg21101743" "chr7" 39649254 "-" "cg21101743" NA NA NA NA NA NA "chr7:39649253-39649510" "Island" "LOC646999" "NR_024390" "Body" "" "" "TRUE" "" "7:39649011-39649825" "Unclassified" "TRUE" -0.912775793653206 -0.877204921505376 -6.13598091264899 1.98033820600141e-08 0.000258248926577815 9.02588426904637 "DOWN"
"cg23541422" "chr2" 8714363 "-" "cg23541422" NA NA NA NA NA NA "" "OpenSea" "" "" "" "" "" "TRUE" "2:8631615-8631941" "" "" "" 0.673596895220326 0.740623301075269 6.13354209561869 2.00215708305104e-08 0.000258248926577815 9.0157201668673 "UP"
"cg09486642" "chr7" 142583715 "+" "cg09486642" NA NA NA NA NA NA "" "OpenSea" "TRPV6" "NM_018646" "TSS1500" "" "" "TRUE" "" "" "" "" 0.653409767448334 0.437275441612903 6.11696498182861 2.15687647625038e-08 0.000258248926577815 8.94667523806853 "UP"
"cg06338550" "chr7" 29849414 "+" "cg06338550" NA NA NA NA NA NA "chr7:29845881-29846751" "S_Shelf" "" "" "" "" "CDMR" "" "" "" "" "" 0.630844429442226 -0.0379204569892473 6.11614985189185 2.16478114161939e-08 0.000258248926577815 8.94328207541744 "UP"
"cg13714540" "chr6" 137366432 "+" "cg13714540" NA NA NA NA NA NA "chr6:137365299-137366126" "S_Shore" "IL20RA" "NM_014432" "TSS200" "" "" "" "" "" "" "" 1.03570580225812 2.01985723655914 6.11517696204975 2.17425306950974e-08 0.000258248926577815 8.93923243713046 "UP"
"cg27168858" "chr1" 55351659 "-" "cg27168858" NA NA NA NA NA NA "chr1:55352463-55353328" "N_Shore" "DHCR24" "NM_014762" "Body" "" "CDMR" "" "" "" "" "" 0.667028919983414 0.519963289247312 6.11450357293264 2.18083301539208e-08 0.000258248926577815 8.93642961600873 "UP"
"cg14223856" "chr9" 139508740 "+" "cg14223856" NA NA NA NA NA NA "" "OpenSea" "" "" "" "" "" "TRUE" "" "9:139508646-139509385" "Unclassified" "" -0.453429807769039 0.610316889247312 -6.098472001858 2.34341257710292e-08 0.000266186560415774 8.86973842516869 "DOWN"
"cg01641136" "chr3" 50645242 "-" "cg01641136" NA NA NA NA NA NA "chr3:50648939-50649829" "N_Shelf" "CISH;CISH" "NM_145071;NM_013324" "Body;Body" "" "" "" "3:50620107-50620490" "" "" "" 0.850164797494669 1.31300910537634 6.09587215718331 2.37088098788576e-08 0.000266186560415774 8.85892969599875 "UP"
"cg15231749" "chr6" 33265133 "+" "cg15231749" NA NA NA NA NA NA "chr6:33266302-33267582" "N_Shore" "RGL2;RGL2" "NR_028387;NM_004761" "Body;Body" "" "" "" "" "" "" "" 0.724669244124591 0.439058419354839 6.09200365912255 2.41234174609362e-08 0.000266186560415774 8.84285002320274 "UP"
"cg18323912" "chr5" 42994709 "-" "cg18323912" NA NA NA NA NA NA "chr5:42994626-42994936" "Island" "" "" "" "" "" "" "5:43030384-43030652" "5:42994575-42995381" "Promoter_Associated" "" -1.35357929686751 -1.27489709677419 -6.0804054509637 2.54097715829453e-08 0.000268666564016494 8.79466588779547 "DOWN"
"cg11759172" "chr7" 51381867 "-" "cg11759172" NA NA NA NA NA NA "chr7:51383311-51384938" "N_Shore" "COBL" "NM_015198" "Body" "" "" "" "" "" "" "" 0.837008370065491 0.99938852688172 6.08000910024267 2.54549052232668e-08 0.000268666564016494 8.79301992339361 "UP"
"cg01662334" "chr7" 27704065 "-" "cg01662334" "rs35105727" 0.114964 NA NA NA NA "chr7:27702220-27702851" "S_Shore" "HIBADH" "NM_152740" "TSS1500" "" "CDMR" "" "" "" "" "" 0.821390119684479 0.96137047311828 6.07075581253043 2.65313523693738e-08 0.000272613939596717 8.75460520364068 "UP"
"cg09386620" "chr2" 218231805 "-" "cg09386620" NA NA NA NA NA NA "" "OpenSea" "DIRC3" "NR_026597" "Body" "" "" "TRUE" "" "" "" "" 1.01285711309765 1.09440274301075 6.06724093180768 2.69518963499201e-08 0.000272613939596717 8.7400194929123 "UP"
"cg02035043" "chr4" 74486457 "-" "cg02035043" NA NA NA NA NA NA "chr4:74486044-74486258" "S_Shore" "RASSF6;RASSF6" "NM_201431;NM_177532" "TSS200;TSS1500" "" "" "TRUE" "" "" "" "" 0.566280391349543 -2.38580430107527 6.05395509227523 2.86016914644809e-08 0.000282151859383804 8.68491816979384 "UP"
"cg16720242" "chr1" 46196138 "-" "cg16720242" NA NA NA NA NA NA "" "OpenSea" "IPP;IPP" "NM_005897;NM_001145349" "Body;Body" "" "" "TRUE" "" "" "" "" 1.2746385363353 2.71758458064516 6.0472777875791 2.94680440930453e-08 0.000282151859383804 8.6572434579639 "UP"
"cg18390610" "chr17" 48278927 "+" "cg18390610" NA NA NA NA NA NA "chr17:48276877-48279008" "Island" "COL1A1;COL1A1" "NM_000088;NM_000088" "1stExon;5'UTR" "" "" "" "17:45631877-45633998" "17:48277016-48278955" "Promoter_Associated" "" -0.773474688088257 -0.0788886827956989 -6.03060115178657 3.17463223060556e-08 0.000282151859383804 8.58818010356574 "DOWN"
"cg14093127" "chr2" 8714417 "+" "cg14093127" "rs115047697" 0.018663 NA NA NA NA "" "OpenSea" "" "" "" "" "" "TRUE" "2:8631615-8631941" "" "" "" 0.827269141016897 0.106030870967742 6.02360016720826 3.27537010793039e-08 0.000282151859383804 8.55921006696464 "UP"
"cg16239184" "chr6" 135079577 "+" "cg16239184" "rs7749709" 0.45777 NA NA NA NA "" "OpenSea" "" "" "" "" "" "TRUE" "" "" "" "" 0.759758885463421 -0.15788272688172 6.01590990852973 3.38965785872929e-08 0.000282151859383804 8.52740377946282 "UP"
"cg12447346" "chr1" 161055663 "-" "cg12447346" NA NA NA NA NA NA "" "OpenSea" "PVRL4" "NM_030916" "Body" "" "" "TRUE" "" "" "" "" 0.381196554370988 0.613650215053763 6.01272366048552 3.43815290041154e-08 0.000282151859383804 8.51423062454788 "UP"
"cg05798664" "chr1" 36825645 "+" "cg05798664" NA NA NA NA NA NA "" "OpenSea" "STK40" "NM_032017" "Body" "" "" "TRUE" "" "1:36825538-36825846" "Unclassified_Cell_type_specific" "" 0.598465296984007 0.275296058064516 6.00360737262261 3.5807110331953e-08 0.000282151859383804 8.47655637597409 "UP"
"cg18998172" "chr5" 136340207 "-" "cg18998172" "rs111769237" 0.035224 NA NA NA NA "" "OpenSea" "SPOCK1" "NM_004598" "Body" "" "DMR" "" "" "" "" "" 0.619756131311598 -0.354517655913978 5.99503031844986 3.72014580034973e-08 0.000282151859383804 8.44113220923805 "UP"
"cg10974980" "chr15" 74243781 "-" "cg10974980" "rs11072450" 0.257273 NA NA NA NA "" "OpenSea" "LOXL1" "NM_005576" "Body" "" "" "TRUE" "" "15:74242853-74244008" "Unclassified" "" -0.898380919702965 -0.424626462365591 -5.99400750734853 3.73712619659348e-08 0.000282151859383804 8.43690929139354 "DOWN"
"cg18997075" "chr11" 57105500 "+" "cg18997075" NA NA NA NA NA NA "chr11:57102841-57103430" "S_Shelf" "P2RX3" "NM_002559" "TSS1500" "" "" "" "" "" "" "" -0.35091517918887 1.97481258064516 -5.98758490081403 3.84551072278472e-08 0.000282151859383804 8.41039888966551 "DOWN"
"cg05563515" "chr6" 30039027 "-" "cg05563515" NA NA NA NA NA NA "chr6:30038881-30039477" "Island" "RNF39;RNF39" "NM_170769;NM_025236" "Body;Body" "" "" "" "6:30146876-30147422" "6:30039021-30039400" "Unclassified_Cell_type_specific" "" -0.683647224026581 1.26004244086022 -5.98063149190702 3.96634450590347e-08 0.000282151859383804 8.38171086313437 "DOWN"
"cg24820809" "chr22" 36019252 "+" "cg24820809" NA NA NA NA NA NA "" "OpenSea" "MB;MB" "NM_203377;NM_203377" "1stExon;5'UTR" "" "" "" "" "22:36018954-36019669" "Unclassified" "" 0.903565193333423 1.36897368817204 5.97873038859419 4.00002712613415e-08 0.000282151859383804 8.3738698082605 "UP"
"cg07608565" "chr19" 55595022 "-" "cg07608565" "rs1628576" 0.14128 NA NA NA NA "chr19:55594784-55595086" "Island" "EPS8L1;EPS8L1" "NM_017729;NM_133180" "Body;Body" "" "" "" "" "" "" "" -0.644201153181987 0.352860860215054 -5.9784841099946 4.00441110412953e-08 0.000282151859383804 8.37285411429761 "DOWN"
"cg13577149" "chr5" 134783581 "-" "cg13577149" NA NA NA NA NA NA "" "OpenSea" "C5orf20" "NM_130848" "TSS1500" "" "" "TRUE" "" "5:134783511-134783596" "Unclassified_Cell_type_specific" "" 0.777287803392477 0.588468016129032 5.97742559926859 4.02330747696945e-08 0.000282151859383804 8.36848883884997 "UP"
"cg13210580" "chr1" 161276204 "+" "cg13210580" NA NA NA NA NA NA "" "OpenSea" "MPZ" "NM_000530" "Body" "" "DMR" "" "" "1:161275287-161276524" "Promoter_Associated_Cell_type_specific" "TRUE" -1.24600308581273 -0.619817451612903 -5.96899661609821 4.17694773311135e-08 0.000282151859383804 8.33373943750779 "DOWN"
"cg12150931" "chr12" 54782782 "-" "cg12150931" NA NA NA NA NA NA "chr12:54784900-54785238" "N_Shelf" "ZNF385A;ZNF385A" "NM_001130968;NM_001130967" "Body;Body" "" "" "" "" "12:54782626-54782926" "Unclassified_Cell_type_specific" "" 0.817639256501168 1.83915387096774 5.96535576711124 4.24508532592898e-08 0.000282151859383804 8.31873599665731 "UP"
"cg05394663" "chr1" 228248785 "+" "cg05394663" NA NA NA NA NA NA "chr1:228246631-228247197" "S_Shore" "WNT3A" "NM_033131" "3'UTR" "" "" "" "1:226314848-226315482" "" "" "TRUE" -0.825819546153607 -0.87014223655914 -5.96511953647289 4.24954394553074e-08 0.000282151859383804 8.31776265520207 "DOWN"
"cg20325454" "chr2" 74078577 "-" "cg20325454" "rs56655387" 0.036563 NA NA NA NA "" "OpenSea" "STAMBP;STAMBP;STAMBP" "NM_006463;NM_201647;NM_213622" "Body;Body;Body" "" "" "TRUE" "" "" "" "" 0.707899204826388 1.25599062365591 5.96302911527034 4.28920007615176e-08 0.000282151859383804 8.30915019489887 "UP"
"cg20775254" "chr2" 95940705 "-" "cg20775254" NA NA NA NA NA NA "" "OpenSea" "PROM2;PROM2;PROM2" "NM_001165977;NM_001165978;NM_144707" "Body;Body;Body" "" "" "TRUE" "" "" "" "" 0.677942828167425 -0.0278653215053764 5.96116925813196 4.32478852509302e-08 0.000282151859383804 8.3014887163678 "UP"
"cg08423142" "chr15" 59588622 "-" "cg08423142" NA NA NA NA NA NA "" "OpenSea" "MYO1E" "NM_004998" "Body" "" "" "TRUE" "" "" "" "" -0.551304768416913 0.813356664516129 -5.95991387765036 4.34897450389233e-08 0.000282151859383804 8.29631788138787 "DOWN"
"cg05270892" "chr11" 45731476 "-" "cg05270892" NA NA NA NA NA NA "" "OpenSea" "" "" "" "" "" "" "" "" "" "" 0.964707192457415 1.37048888172043 5.95490378155792 4.44683185791039e-08 0.000282151859383804 8.27568616773448 "UP"
"cg13128443" "chr14" 78669728 "-" "cg13128443" "rs12587703" 0.110266 NA NA NA NA "" "OpenSea" "" "" "" "" "" "TRUE" "" "" "" "" 0.554041397676847 0.498780277419355 5.94583783633414 4.62945025090437e-08 0.000282151859383804 8.2383709512779 "UP"
"cg05103992" "chr6" 159290440 "+" "cg05103992" NA NA NA NA NA NA "chr6:159290673-159291195" "N_Shore" "" "" "" "" "" "TRUE" "6:159210426-159210578" "6:159290051-159291628" "Unclassified" "" 0.573952542693504 -3.66708924731183 5.94362870211137 4.67505681130942e-08 0.000282151859383804 8.22928184522773 "UP"
"cg08331754" "chr5" 53111959 "-" "cg08331754" NA NA NA NA NA NA "" "OpenSea" "" "" "" "" "" "TRUE" "" "" "" "" 0.722350742471754 1.48529968817204 5.94232351548 4.70220937895772e-08 0.000282151859383804 8.22391254861284 "UP"
"cg23330668" "chr2" 218016461 "+" "cg23330668" NA NA NA NA NA NA "" "OpenSea" "" "" "" "" "" "TRUE" "" "" "" "" 0.797048933161953 0.845755483870968 5.93424360250608 4.87379001706813e-08 0.000282151859383804 8.1906843951894 "UP"
"cg14116052" "chr5" 7596454 "-" "cg14116052" NA NA NA NA NA NA "" "OpenSea" "ADCY2" "NM_020546" "Body" "" "" "TRUE" "" "" "" "" 0.643096927226262 1.0061993655914 5.93333743009649 4.89341326347124e-08 0.000282151859383804 8.18695901136367 "UP"
"cg23942974" "chr5" 42995123 "-" "cg23942974" NA NA NA NA NA NA "chr5:42995122-42995415" "Island" "" "" "" "" "RDMR" "" "5:43030830-43031041" "5:42994575-42995381" "Promoter_Associated" "TRUE" -0.793324628701058 -1.53772174946237 -5.93279116632869 4.90528021348191e-08 0.000282151859383804 8.1847133719127 "DOWN"
"cg08858245" "chr2" 235864091 "-" "cg08858245" NA NA NA NA NA NA "chr2:235860117-235861716" "S_Shelf" "SH3BP4" "NM_014521" "5'UTR" "" "RDMR" "" "" "2:235863578-235864227" "Unclassified_Cell_type_specific" "" 0.745898955218716 0.665326946236559 5.9316524927513 4.93010774140056e-08 0.000282151859383804 8.18003267308379 "UP"
"cg25582189" "chr5" 1548975 "+" "cg25582189" "rs7724501" 0.077372 NA NA NA NA "" "OpenSea" "" "" "" "" "" "" "5:1601824-1602107" "" "" "" 0.773105813562562 0.676172064516129 5.92909895538717 4.98623550901844e-08 0.000282151859383804 8.16953733902559 "UP"
"cg14253327" "chr9" 103790197 "-" "cg14253327" NA NA NA NA NA NA "chr9:103790612-103791764" "N_Shore" "LPPR1" "NM_207299" "TSS1500" "" "" "" "" "" "" "" 0.521372931529965 -0.957319279569892 5.92607283455732 5.05356576584514e-08 0.000282151859383804 8.15710211928536 "UP"
"cg10767223" "chr5" 1295799 "+" "cg10767223" "rs34685900" 0.024401 NA NA NA NA "chr5:1289275-1295970" "Island" "TERT;TERT" "NM_198253;NM_198255" "TSS1500;TSS1500" "" "" "" "5:1346100-1349312" "5:1294741-1295874" "Unclassified_Cell_type_specific" "" -0.581035565511741 0.220935827956989 -5.92580710398889 5.05952076132784e-08 0.000282151859383804 8.15601028324838 "DOWN"
"cg04197371" "chr5" 20108891 "-" "cg04197371" NA NA NA NA NA NA "" "OpenSea" "" "" "" "" "" "TRUE" "" "" "" "" 0.843177416344076 1.73675943010753 5.92132806453354 5.16094143373428e-08 0.000282151859383804 8.13760990407373 "UP"
"cg15586054" "chr6" 166072030 "-" "cg15586054" NA NA NA NA NA NA "chr6:166073882-166077752" "N_Shore" "PDE10A;PDE10A" "NM_001130690;NM_006661" "Body;5'UTR" "" "CDMR" "" "" "" "" "" 0.875874514894413 0.74782976344086 5.9170791741352 5.25899934041821e-08 0.000282151859383804 8.12016048242429 "UP"
"cg19111265" "chr7" 143106537 "-" "cg19111265" NA NA NA NA NA NA "" "OpenSea" "EPHA1" "NM_005232" "TSS1500" "" "" "" "" "7:143105984-143106762" "Unclassified" "" 0.894959332049918 1.60433586021505 5.91403284479859 5.33043056537129e-08 0.000282151859383804 8.10765305059374 "UP"
"cg20282814" "chr1" 43423072 "+" "cg20282814" NA NA NA NA NA NA "chr1:43423467-43424768" "N_Shore" "SLC2A1" "NM_006516" "Body" "" "RDMR" "" "1:43195651-43195736" "" "" "" 0.703068395797178 0.615672096774194 5.91328568152761 5.34809560944394e-08 0.000282151859383804 8.10458581360494 "UP"
"cg20240791" "chr1" 226068334 "+" "cg20240791" NA NA NA NA NA NA "chr1:226069605-226070898" "N_Shore" "TMEM63A" "NM_014698" "5'UTR" "" "" "TRUE" "" "" "" "" 0.689741439173383 0.852776764516129 5.91083052824227 5.40654911531965e-08 0.000282151859383804 8.09450814267005 "UP"
"cg09508556" "chr6" 31106982 "-" "cg09508556" NA NA NA NA NA NA "" "OpenSea" "PSORS1C1;PSORS1C2;PSORS1C2" "NM_014068;NM_014069;NM_014069" "Body;1stExon;5'UTR" "" "" "TRUE" "" "" "" "" 0.644338964668228 0.87094854516129 5.91008480981297 5.42442774099318e-08 0.000282151859383804 8.09144754552691 "UP"
"cg05625526" "chr10" 49653080 "-" "cg05625526" NA NA NA NA NA NA "" "OpenSea" "" "" "" "" "" "TRUE" "" "10:49652365-49653321" "Unclassified_Cell_type_specific" "TRUE" 0.564229333402245 0.492849387096774 5.90900220292578 5.45048689538803e-08 0.000282151859383804 8.08700457590072 "UP"
"cg14408428" "chr9" 129593182 "-" "cg14408428" NA NA NA NA NA NA "chr9:129595357-129595584" "N_Shelf" "ZBTB43;ZBTB43" "NM_014007;NM_001135776" "5'UTR;5'UTR" "" "" "" "" "" "" "" 0.915131599271719 1.5363088172043 5.90867114743819 5.45848022226258e-08 0.000282151859383804 8.08564600870238 "UP"
"cg20241254" "chr9" 34372821 "-" "cg20241254" "rs4879781" 0.072967 NA NA NA NA "chr9:34370773-34372902" "Island" "KIAA1161" "NM_020702" "Body" "" "" "" "9:34360835-34362896" "" "" "" 1.02514062624378 1.66738674193548 5.90602751895675 5.52272590226159e-08 0.000282151859383804 8.07479840133493 "UP"
"cg09664492" "chr2" 95940111 "-" "cg09664492" NA NA NA NA NA NA "" "OpenSea" "PROM2;PROM2;PROM2" "NM_001165977;NM_001165978;NM_144707" "TSS200;TSS200;TSS200" "" "" "" "" "" "" "" 0.591734112072634 0.0777643010752688 5.90459899999868 5.55775105642547e-08 0.000282151859383804 8.06893762117775 "UP"
"cg01263574" "chr9" 136390861 "-" "cg01263574" NA NA NA NA NA NA "" "OpenSea" "TMEM8C" "NM_001080483" "TSS1500" "" "" "" "" "" "" "" 0.56445801688028 -0.337092795698925 5.90227795294987 5.61512644357907e-08 0.000282151859383804 8.05941636457493 "UP"
"cg12898512" "chr1" 161007634 "+" "cg12898512" NA NA NA NA NA NA "chr1:161008377-161008830" "N_Shore" "TSTD1;TSTD1;TSTD1" "NM_001113207;NM_001113205;NM_001113206" "Body;3'UTR;Body" "" "" "" "" "1:161007465-161007730" "Unclassified_Cell_type_specific" "" 0.889459950738265 0.571670150537634 5.90041913812598 5.66149569163211e-08 0.000282151859383804 8.0517924062836 "UP"
"cg23855715" "chr22" 33402686 "-" "cg23855715" NA NA NA NA NA NA "" "OpenSea" "SYN3;SYN3;SYN3;SYN3;SYN3" "NM_003490;NM_001135774;NM_133633;NM_003490;NM_133633" "1stExon;5'UTR;5'UTR;5'UTR;1stExon" "" "" "" "" "" "" "" 0.706719591901059 0.475086870967742 5.8995323619559 5.68374944104455e-08 0.000282151859383804 8.04815564288984 "UP"
"cg17072368" "chr17" 56004592 "-" "cg17072368" NA NA NA NA NA NA "" "OpenSea" "" "" "" "" "" "TRUE" "" "" "" "TRUE" 0.505502825959234 0.081968381827957 5.89737228148551 5.73831782748291e-08 0.000282151859383804 8.03929790518238 "UP"
"cg16752583" "chr7" 142583731 "+" "cg16752583" NA NA NA NA NA NA "" "OpenSea" "TRPV6" "NM_018646" "TSS1500" "" "" "TRUE" "" "" "" "" 0.511332097466316 -0.124909733225806 5.89219157522959 5.87130405334242e-08 0.000282151859383804 8.01805931459416 "UP"
"cg20081724" "chr7" 102787173 "-" "cg20081724" "rs76632071" 0.017811 NA NA NA NA "chr7:102789395-102790120" "N_Shelf" "NAPEPLD;NAPEPLD" "NM_001122838;NM_198990" "5'UTR;5'UTR" "" "" "" "" "" "" "" 0.853598654861842 2.37916946236559 5.88811271617264 5.97813643888034e-08 0.000282151859383804 8.00134345887073 "UP"
"cg10493259" "chr7" 151092290 "+" "cg10493259" NA NA NA NA NA NA "chr7:151092875-151093197" "N_Shore" "WDR86" "NM_198285" "Body" "" "" "TRUE" "" "7:151092103-151092334" "Unclassified_Cell_type_specific" "" 0.641466323033651 1.09925620430108 5.88317206829106 6.11010510062956e-08 0.000282151859383804 7.98110252830317 "UP"
"cg04688351" "chr2" 223154140 "-" "cg04688351" NA NA NA NA NA NA "chr2:223155726-223156154" "N_Shore" "PAX3;PAX3;PAX3;PAX3;PAX3;PAX3" "NM_181458;NM_181461;NM_181459;NM_181460;NM_181457;NM_001127366" "Body;Body;Body;Body;Body;Body" "" "RDMR" "" "2:222862384-222862446" "" "" "" -0.853279960800071 -1.19362877419355 -5.88095139033278 6.17035115073113e-08 0.000282151859383804 7.9720072053454 "DOWN"
"cg13464573" "chr2" 7172097 "+" "cg13464573" NA NA NA NA NA NA "chr2:7172296-7172512" "N_Shore" "RNF144A" "NM_014746" "Body" "" "" "" "2:7089367-7089549" "2:7171709-7172166" "Unclassified_Cell_type_specific" "TRUE" 0.733800677299748 0.293644913978495 5.88036442160042 6.18637280074289e-08 0.000282151859383804 7.9696033809078 "UP"
"cg14181527" "chr14" 37125004 "-" "cg14181527" NA NA NA NA NA NA "chr14:37125219-37125661" "N_Shore" "" "" "" "" "" "TRUE" "14:36194743-36194907" "" "" "" -0.485721438918781 1.27161451612903 -5.87911009394633 6.22074774238985e-08 0.000282151859383804 7.96446685598565 "DOWN"
"cg02034689" "chr5" 54518136 "-" "cg02034689" NA NA NA NA NA NA "chr5:54519054-54519628" "N_Shore" "" "" "" "" "RDMR" "" "5:54553779-54553966" "" "" "" -0.569739992647628 0.370340121505376 -5.87706925749047 6.27707914301209e-08 0.000282151859383804 7.9561105564328 "DOWN"
"cg26090107" "chr11" 60718882 "-" "cg26090107" NA NA NA NA NA NA "chr11:60718428-60718888" "Island" "SLC15A3;SLC15A3" "NM_016582;NR_027391" "1stExon;Body" "" "" "TRUE" "11:60475047-60475609" "11:60718685-60719343" "Unclassified" "TRUE" -0.74932968445408 -0.240590150537634 -5.87656324431586 6.29112365671026e-08 0.000282151859383804 7.95403885610484 "DOWN"
"cg24042452" "chr1" 156305664 "-" "cg24042452" NA NA NA NA NA NA "chr1:156308173-156308442" "N_Shelf" "CCT3;CCT3;CCT3;C1orf182" "NM_001008800;NM_001008883;NM_005998;NM_144627" "Body;Body;Body;TSS1500" "" "" "" "" "" "" "" 0.660240252319669 0.909762772043011 5.87622927956784 6.30040986074215e-08 0.000282151859383804 7.95267159231483 "UP"
"cg16317923" "chr5" 169816472 "-" "cg16317923" NA NA NA NA NA NA "" "OpenSea" "KCNIP1;KCNMB1;KCNMB1" "NM_001034838;NM_004137;NM_004137" "Body;1stExon;5'UTR" "" "DMR" "" "" "" "" "" 0.414763120404159 -1.16187978494624 5.87614846451382 6.30265902556108e-08 0.000282151859383804 7.95234073760395 "UP"
"cg03145386" "chr6" 167637331 "-" "cg03145386" "rs79479015" 0.048948 NA NA NA NA "chr6:167633931-167634140" "S_Shelf" "" "" "" "" "" "TRUE" "" "" "" "" 0.786335596670776 1.28464033333333 5.8756842428304 6.31559409854133e-08 0.000282151859383804 7.95044026434295 "UP"
"cg09706133" "chr15" 68659758 "-" "cg09706133" NA NA NA NA NA NA "" "OpenSea" "ITGA11" "NM_001004439" "Body" "" "" "TRUE" "" "" "" "" 0.464445912065543 -0.933214844086022 5.87391800395487 6.36504779408998e-08 0.000282151859383804 7.94321006771659 "UP"
"cg24193588" "chr2" 101736745 "+" "cg24193588" NA NA NA NA NA NA "" "OpenSea" "TBC1D8" "NM_001102426" "Body" "" "" "TRUE" "" "" "" "" 0.863068516018855 1.09864276344086 5.87250185296034 6.40497430734872e-08 0.000282151859383804 7.93741365499109 "UP"
"cg01559901" "chr19" 12624832 "-" "cg01559901" NA NA NA NA NA NA "chr19:12624273-12624477" "S_Shore" "ZNF709" "NM_001145647" "TSS200" "" "" "" "" "" "" "" -0.495821023741465 1.03336616129032 -5.86862355938675 6.51558365933228e-08 0.000282151859383804 7.92154260746704 "DOWN"
"cg17868307" "chr7" 73597649 "-" "cg17868307" NA NA NA NA NA NA "" "OpenSea" "EIF4H;EIF4H" "NM_022170;NM_031992" "Body;Body" "" "" "TRUE" "" "" "" "" 0.82712285405914 0.662884169892473 5.86823929013768 6.52664486591981e-08 0.000282151859383804 7.91997031917488 "UP"
"cg05385805" "chr7" 143106577 "-" "cg05385805" NA NA NA NA NA NA "" "OpenSea" "EPHA1" "NM_005232" "TSS1500" "" "" "" "" "7:143105984-143106762" "Unclassified" "" 1.08622959991272 1.40361569892473 5.86350359164972 6.66448857016254e-08 0.000282151859383804 7.90059725311952 "UP"
"cg06987369" "chr7" 127899681 "+" "cg06987369" "rs72607746" 0.019965 NA NA NA NA "" "OpenSea" "" "" "" "" "" "TRUE" "" "" "" "" 0.778492831350722 0.970341591397849 5.86278033822724 6.6857911997899e-08 0.000282151859383804 7.89763912456061 "UP"
"cg00348621" "chr5" 90680542 "+" "cg00348621" "rs11948075" 0.285519 NA NA NA NA "chr5:90675822-90676930" "S_Shelf" "LOC100129716;ARRDC3" "NR_027435;NM_020801" "Body;TSS1500" "" "" "" "" "5:90680426-90681185" "Promoter_Associated" "" 0.655260555899019 -1.44422680645161 5.86210680531712 6.70568960851886e-08 0.000282151859383804 7.89488449700213 "UP"
"cg27278843" "chr2" 74215176 "-" "cg27278843" NA NA NA NA NA NA "chr2:74211214-74212314" "S_Shelf" "" "" "" "" "CDMR" "" "" "2:74214468-74215207" "Promoter_Associated" "" 0.66157504928807 0.721854580645161 5.86000061531273 6.76829025139204e-08 0.000282151859383804 7.88627144931657 "UP"
"cg04062040" "chr2" 103343421 "-" "cg04062040" NA NA NA NA NA NA "" "OpenSea" "MFSD9" "NM_032718" "Body" "" "" "TRUE" "" "" "" "" 0.846917485326523 0.962148817204301 5.85654328563863 6.87229862321667e-08 0.000282151859383804 7.87213597409991 "UP"
"cg19997502" "chr2" 208492057 "+" "cg19997502" NA NA NA NA NA NA "chr2:208489428-208491030" "S_Shore" "" "" "" "" "" "" "2:208200177-208200303" "2:208491920-208492408" "Unclassified_Cell_type_specific" "" -1.15395915514564 -0.781901537634409 -5.85566647295899 6.89892516760647e-08 0.000282151859383804 7.86855165639474 "DOWN"
"cg10639981" "chr19" 50762343 "-" "cg10639981" NA NA NA NA NA NA "chr19:50762342-50762552" "Island" "MYH14;MYH14;MYH14" "NM_001145809;NM_001077186;NM_024729" "Body;Body;Body" "" "" "" "" "19:50762207-50762477" "Unclassified_Cell_type_specific" "TRUE" -0.724242721258154 -0.914685408602151 -5.85216800528918 7.00617878777689e-08 0.000282151859383804 7.8542526176516 "DOWN"
"cg27582563" "chr2" 20384285 "-" "cg27582563" NA NA NA NA NA NA "" "OpenSea" "" "" "" "" "" "TRUE" "" "" "" "TRUE" 0.795210731703683 0.59082940860215 5.84823407731347 7.12874267848227e-08 0.000282151859383804 7.83817820483032 "UP"
"cg18414381" "chr11" 34642885 "+" "cg18414381" NA NA NA NA NA NA "" "OpenSea" "EHF" "NM_012153" "5'UTR" "" "" "" "" "" "" "" 0.622417548553557 -0.100907215053763 5.84651564055026 7.18294131625104e-08 0.000282151859383804 7.8311579857527 "UP"
"cg03033106" "chr11" 71789887 "-" "cg03033106" NA NA NA NA NA NA "chr11:71791385-71791960" "N_Shore" "NUMA1;LRTOMT;LRTOMT;LRTOMT" "NM_006185;NM_001145309;NM_001145310;NM_001145308" "5'UTR;TSS1500;TSS1500;TSS1500" "" "RDMR" "" "" "" "" "" 0.641189854234454 1.15005094623656 5.84615220193824 7.19445581801646e-08 0.000282151859383804 7.82967336884466 "UP"
"cg03360907" "chr11" 62688748 "-" "cg03360907" NA NA NA NA NA NA "chr11:62690974-62691488" "N_Shelf" "CHRM1;CHRM1" "NM_000738;NM_000738" "5'UTR;1stExon" "" "" "TRUE" "" "" "" "TRUE" 0.610704108232364 0.69503312688172 5.84568088836746 7.2094150736656e-08 0.000282151859383804 7.82774815163763 "UP"
"cg10663316" "chr12" 124702334 "+" "cg10663316" "rs79954115" 0.038426 NA NA NA NA "" "OpenSea" "" "" "" "" "" "TRUE" "12:123268144-123268338" "" "" "" 0.492066545780611 -0.477126946236559 5.84423118983599 7.25561985398812e-08 0.000282151859383804 7.82182686205782 "UP"
"cg10578938" "chr5" 156695410 "+" "cg10578938" NA NA NA NA NA NA "chr5:156692812-156693749" "S_Shore" "CYFIP2;CYFIP2;CYFIP2" "NM_001037333;NM_014376;NM_001037332" "5'UTR;TSS1500;5'UTR" "" "" "TRUE" "" "" "" "" 0.612667490345973 -0.448083451612903 5.84420196651386 7.25655424862408e-08 0.000282151859383804 7.82170750608183 "UP"
"cg14350969" "chr6" 154876352 "-" "cg14350969" "rs145336655" 0.0119 NA NA NA NA "" "OpenSea" "" "" "" "" "" "TRUE" "" "" "" "" 0.657221492639221 1.05054998064516 5.84391815436906 7.26563509714667e-08 0.000282151859383804 7.82054835385664 "UP"
"cg26119806" "chr2" 18061572 "-" "cg26119806" NA NA NA NA NA NA "chr2:18059493-18060920" "S_Shore" "KCNS3" "NM_002252" "5'UTR" "" "RDMR" "" "" "" "" "" 0.699873636369478 0.320621666666667 5.84196909564372 7.32829986571422e-08 0.000282151859383804 7.8125886275473 "UP"
"cg27656754" "chr6" 137366492 "-" "cg27656754" NA NA NA NA NA NA "chr6:137365299-137366126" "S_Shore" "IL20RA" "NM_014432" "TSS200" "" "" "" "" "" "" "" 0.934539549745274 1.84536344086022 5.8406570396241 7.37078329591601e-08 0.000282151859383804 7.80723099950795 "UP"
"cg07017737" "chr1" 6516324 "+" "cg07017737" NA NA NA NA NA NA "chr1:6514108-6516325" "Island" "ESPN" "NM_031475" "Body" "" "" "" "1:6436742-6438912" "" "" "" -0.41713075996706 -0.552298279569892 -5.83917091539297 7.41919560689854e-08 0.000282151859383804 7.80116322045273 "DOWN"
"cg17205313" "chr18" 21572748 "+" "cg17205313" NA NA NA NA NA NA "" "OpenSea" "TTC39C;TTC39C" "NM_153211;NM_153211" "5'UTR;1stExon" "" "" "TRUE" "" "18:21572543-21572968" "Promoter_Associated_Cell_type_specific" "" 0.719319373978049 0.153410468817204 5.83676557213631 7.49821627235928e-08 0.000282151859383804 7.79134374428823 "UP"
"cg01809895" "chr2" 222939224 "-" "cg01809895" NA NA NA NA NA NA "" "OpenSea" "" "" "" "" "" "TRUE" "" "" "" "" 0.61717353621953 0.423456233333333 5.83588601999774 7.52731768432042e-08 0.000282151859383804 7.78775353885551 "UP"
"cg13199178" "chr1" 145375603 "+" "cg13199178" NA NA NA NA NA NA "" "OpenSea" "" "" "" "" "" "" "" "" "" "" 0.760017962089104 1.65742646236559 5.8329205253662 7.62625708990738e-08 0.000282151859383804 7.77565056458416 "UP"
"cg25733599" "chr1" 209600938 "-" "cg25733599" NA NA NA NA NA NA "" "OpenSea" "LOC642587" "NM_001104548" "TSS1500" "" "" "" "" "" "" "" 0.637624371632245 0.0427477393655914 5.83158010388126 7.67139704117779e-08 0.000282151859383804 7.77018083290257 "UP"
"cg05008415" "chr11" 45731542 "-" "cg05008415" "rs79499438" 0.013032 NA NA NA NA "" "OpenSea" "" "" "" "" "" "" "" "" "" "" 0.917623901163186 1.27458305376344 5.83147908619656 7.67480953673076e-08 0.000282151859383804 7.76976864191368 "UP"
"cg07285983" "chr1" 174844490 "+" "cg07285983" NA NA "rs115456765" 0.019802 NA NA "" "OpenSea" "RABGAP1L;RABGAP1L" "NM_014857;NM_001035230" "Body;TSS200" "" "" "" "" "1:174844455-174844606" "Unclassified_Cell_type_specific" "" 0.91522638083377 0.856054623655914 5.82681451501459 7.8340211686278e-08 0.000282151859383804 7.75073881487022 "UP"
"cg26389330" "chr5" 151057860 "-" "cg26389330" NA NA NA NA NA NA "" "OpenSea" "SPARC" "NM_003118" "5'UTR" "" "" "TRUE" "" "" "" "" -0.652003328391375 0.528149144086022 -5.82565651810901 7.87404673971601e-08 0.000282151859383804 7.74601562768788 "DOWN"
"cg15638366" "chr2" 173313454 "+" "cg15638366" NA NA NA NA NA NA "" "OpenSea" "ITGA6;ITGA6" "NM_001079818;NM_000210" "Body;Body" "" "" "TRUE" "" "" "" "" 0.839121217479717 1.610841 5.82534691687971 7.88478198333173e-08 0.000282151859383804 7.7447529096762 "UP"
"cg25741487" "chr3" 62363076 "+" "cg25741487" NA NA NA NA NA NA "chr3:62362610-62363082" "Island" "" "" "" "" "" "" "3:62337651-62338289" "" "" "" -0.693476597754938 -0.977247249462366 -5.82371159360455 7.94172516848405e-08 0.000282151859383804 7.73808368395652 "DOWN"
"cg13520525" "chr20" 62168463 "+" "cg13520525" NA NA NA NA NA NA "chr20:62168432-62168684" "Island" "PTK6" "NM_005975" "1stExon" "" "" "" "20:61638877-61639906" "" "" "" 0.478779080524709 0.144437215053763 5.82248309397209 7.98476833895312e-08 0.000282151859383804 7.73307412108423 "UP"
"cg11289677" "chr6" 32049829 "-" "cg11289677" NA NA NA NA NA NA "chr6:32046815-32047094" "S_Shelf" "TNXB" "NM_019105" "Body" "" "" "" "" "" "" "" -0.41270415908402 1.86745204301075 -5.82170904373798 8.01200663355454e-08 0.000282151859383804 7.72991794617014 "DOWN"
"cg27297263" "chr6" 86160468 "+" "cg27297263" NA NA NA NA NA NA "chr6:86159425-86160395" "S_Shore" "NT5E" "NM_002526" "Body" "" "" "" "6:86215950-86217188" "6:86159607-86160675" "Unclassified" "" -0.643175810352121 -0.721613030107527 -5.8216771465222 8.01313103312246e-08 0.000282151859383804 7.72978788985208 "DOWN"
"cg18361098" "chr14" 37136391 "+" "cg18361098" NA NA NA NA NA NA "chr14:37135513-37136348" "S_Shore" "PAX9" "NM_006194" "Body" "" "" "" "" "" "" "" -0.984387525013749 -0.45427852688172 -5.82102511473133 8.03614966223589e-08 0.000282151859383804 7.72712939262007 "DOWN"
"cg06162475" "chr12" 5568048 "+" "cg06162475" NA NA NA NA NA NA "" "OpenSea" "NTF3" "NM_001102654" "Body" "" "" "TRUE" "" "" "" "" 1.09226886453491 1.70711238172043 5.81862217537461 8.12154332467258e-08 0.000282151859383804 7.71733313871326 "UP"
"cg13920460" "chr9" 71735701 "-" "cg13920460" "rs77462930" 0.099921 NA NA NA NA "chr9:71736074-71737367" "N_Shore" "TJP2" "NM_001170414" "TSS1500" "" "" "" "9:70925177-70925632" "" "" "" 0.469062224286293 -0.318605978494624 5.81678714938049 8.18735539277183e-08 0.000282151859383804 7.70985334329348 "UP"
"cg10136560" "chr4" 140737518 "+" "cg10136560" NA NA NA NA NA NA "" "OpenSea" "MAML3" "NM_018717" "Body" "" "" "TRUE" "" "" "" "TRUE" -0.655496918987054 0.443716023655914 -5.81561747024066 8.22957864735904e-08 0.000282151859383804 7.70508612800124 "DOWN"
"cg20635389" "chr2" 207859049 "+" "cg20635389" NA NA NA NA NA NA "" "OpenSea" "" "" "" "" "" "TRUE" "" "" "" "" 0.615026676694771 -0.0267590967741935 5.81443167556012 8.27260224450339e-08 0.000282151859383804 7.70025366314404 "UP"
"cg21234265" "chr9" 132370351 "+" "cg21234265" "rs10988449" 0.178121 NA NA NA NA "chr9:132372343-132372965" "N_Shore" "" "" "" "" "" "TRUE" "" "" "" "" -0.506685116363975 0.455540182795699 -5.81265327511464 8.33754205486471e-08 0.000282151859383804 7.69300696974826 "DOWN"
"cg17278890" "chr10" 5541726 "+" "cg17278890" NA NA NA NA NA NA "chr10:5540785-5541515" "S_Shore" "CALML5" "NM_017422" "TSS200" "" "" "" "" "" "" "" 0.793388997643774 0.985176148387097 5.81181141227711 8.36845798894111e-08 0.000282151859383804 7.68957685670792 "UP"
"cg00209037" "chr22" 46443395 "-" "cg00209037" NA NA "rs113327325" 0.010064 "rs113327325" 0.010064 "chr22:46440393-46441019" "S_Shelf" "" "" "" "" "" "" "" "" "" "" 0.532660774673465 -0.308585537634409 5.80674728676947 8.55682222518366e-08 0.000285344900322623 7.66894805584069 "UP"
"cg10362475" "chr11" 70507825 "-" "cg10362475" NA NA NA NA NA NA "chr11:70508328-70508617" "N_Shore" "SHANK2;SHANK2" "NM_133266;NM_012309" "1stExon;Body" "" "" "TRUE" "11:70185447-70185885" "" "" "TRUE" -0.543001907787309 0.365231503225806 -5.80611303475982 8.5807056153304e-08 0.000285344900322623 7.66636498018302 "DOWN"
"cg10037049" "chr12" 48276633 "+" "cg10037049" NA NA NA NA NA NA "" "OpenSea" "VDR;VDR" "NM_000376;NM_001017535" "5'UTR;5'UTR" "" "" "TRUE" "" "" "" "" 0.416315317195879 -1.02413977419355 5.80038036723228 8.79957054165464e-08 0.000290270211438039 7.64302360008567 "UP"
"cg22838399" "chr5" 106912785 "-" "cg22838399" NA NA NA NA NA NA "" "OpenSea" "EFNA5" "NM_001962" "Body" "" "" "TRUE" "" "" "" "" 0.77053618582717 0.974110107526882 5.79912081224526 8.84838918354847e-08 0.000290270211438039 7.63789651064511 "UP"
"cg21514164" "chr2" 43188940 "+" "cg21514164" NA NA NA NA NA NA "" "OpenSea" "" "" "" "" "" "" "2:43042307-43042445" "" "" "" -0.55227369623953 0.352806634408602 -5.79756489395977 8.90906230424183e-08 0.000290299104527319 7.63156373987527 "DOWN"
"cg17795586" "chr3" 151047735 "+" "cg17795586" NA NA NA NA NA NA "" "OpenSea" "MED12L;P2RY13" "NM_053002;NM_176894" "Body;TSS1500" "" "" "" "" "" "" "" 0.909549885336053 1.46965548387097 5.79542135370728 8.99332032905787e-08 0.000291090995973436 7.62284051415801 "UP"
"cg20659485" "chr5" 132204398 "-" "cg20659485" NA NA NA NA NA NA "chr5:132201901-132202753" "S_Shore" "UQCRQ" "NM_014402" "3'UTR" "" "" "" "" "" "" "" 0.79295168529964 0.830977075268817 5.78467873405047 9.42753755368069e-08 0.000302571896412325 7.57914459418225 "UP"
"cg11125249" "chr3" 148737622 "+" "cg11125249" NA NA NA NA NA NA "" "OpenSea" "GYG1" "NM_004130" "Body" "" "" "TRUE" "" "" "" "" 0.68147845904308 0.992854867741935 5.78359030094211 9.47266560963959e-08 0.000302571896412325 7.57471937528087 "UP"
"cg25846061" "chr2" 236415673 "-" "cg25846061" "rs10176787" 0.271403 NA NA NA NA "" "OpenSea" "AGAP1;AGAP1" "NM_014914;NM_001037131" "Body;Body" "" "" "" "2:236080412-236080588" "" "" "" 0.980607348763125 1.44521651612903 5.77682334543572 9.75803705791319e-08 0.000307922781824948 7.54721544887939 "UP"
"cg26727372" "chr18" 48404491 "+" "cg26727372" NA NA NA NA NA NA "chr18:48405135-48405983" "N_Shore" "ME2;ME2" "NM_001168335;NM_002396" "TSS1500;TSS1500" "" "" "" "" "" "" "" 0.590777594050225 -2.10247505376344 5.77661324664752 9.76703117555117e-08 0.000307922781824948 7.546361743852 "UP"
"cg23305899" "chr14" 101539489 "+" "cg23305899" NA NA NA NA NA NA "" "OpenSea" "" "" "" "" "" "TRUE" "14:100609113-100609405" "" "" "" 0.700145566148246 -1.03530426236559 5.77235778105902 9.95096786761806e-08 0.000311471270459026 7.52907328414929 "UP"
"cg10097651" "chr14" 35802397 "+" "cg10097651" NA NA NA NA NA NA "" "OpenSea" "" "" "" "" "" "TRUE" "" "14:35802285-35802575" "Unclassified_Cell_type_specific" "" 0.520591080574831 0.0897157322580645 5.77036044687966 1.00384701649477e-07 0.000311471270459026 7.52096078399455 "UP"
"cg19592637" "chr20" 25063052 "+" "cg19592637" NA NA NA NA NA NA "chr20:25063838-25065525" "N_Shore" "VSX1;VSX1" "NM_199425;NM_014588" "TSS1500;TSS1500" "" "" "" "" "20:25062679-25063451" "Unclassified_Cell_type_specific" "TRUE" -0.511511234226522 0.924194505376344 -5.76897166423877 1.00997575098814e-07 0.000311471270459026 7.51532075672474 "DOWN"
"cg03060986" "chr3" 60309590 "-" "cg03060986" "rs926143" 0.473079 NA NA NA NA "" "OpenSea" "FHIT;FHIT" "NM_001166243;NM_002012" "Body;Body" "" "" "TRUE" "" "" "" "" 0.549232732171571 0.332360289247312 5.76814982400632 1.01361986382471e-07 0.000311471270459026 7.51198344291834 "UP"
"cg20360286" "chr2" 150222839 "+" "cg20360286" NA NA NA NA NA NA "" "OpenSea" "LYPD6" "NM_194317" "5'UTR" "" "" "" "" "" "" "" 0.46495208374152 -0.294948 5.76302979525311 1.03661540421325e-07 0.000314263273573731 7.49119692554291 "UP"
"cg24148304" "chr6" 7544377 "+" "cg24148304" NA NA NA NA NA NA "chr6:7541518-7543472" "S_Shore" "DSP;DSP" "NM_001008844;NM_004415" "Body;Body" "" "RDMR" "" "" "" "" "" 0.561568297462487 0.453993720430108 5.76244543722852 1.03927231309393e-07 0.000314263273573731 7.4888250498155 "UP"
"cg16986578" "chr1" 201979567 "+" "cg16986578" NA NA NA NA NA NA "" "OpenSea" "ELF3;ELF3" "NM_004433;NM_001114309" "TSS200;TSS200" "" "" "TRUE" "" "1:201978372-201979625" "Unclassified" "TRUE" 0.688800623217949 -0.385430838709677 5.75871293921251 1.05640155502198e-07 0.000314263273573731 7.47367760316388 "UP"
"cg07038187" "chr15" 89922989 "-" "cg07038187" NA NA NA NA NA NA "chr15:89920793-89922768" "S_Shore" "LOC254559" "NR_015411" "Body" "" "RDMR" "" "" "" "" "" 0.751025085592628 1.14389047311828 5.75822382853023 1.05866665762303e-07 0.000314263273573731 7.47169299179736 "UP"
"cg05254646" "chr6" 5783863 "-" "cg05254646" NA NA NA NA NA NA "" "OpenSea" "" "" "" "" "" "" "6:5728700-5729161" "" "" "" 1.1605854715355 1.81272419354839 5.75755244872923 1.06178363653251e-07 0.000314263273573731 7.46896893021281 "UP"
"cg08891123" "chr15" 59576097 "-" "cg08891123" "rs80059352" 0.010426 NA NA NA NA "" "OpenSea" "MYO1E" "NM_004998" "Body" "" "" "TRUE" "" "" "" "TRUE" 0.899653729649473 1.18264483870968 5.7557531003221 1.07018193223631e-07 0.000314263273573731 7.46166894460207 "UP"
"cg21571339" "chr14" 86001111 "+" "cg21571339" NA NA NA NA NA NA "chr14:85999532-86000478" "S_Shore" "FLRT2" "NM_013231" "5'UTR" "" "" "" "14:85070687-85070941" "14:86000550-86001121" "Unclassified_Cell_type_specific" "" -1.32468828250342 -2.228151 -5.75489905723508 1.07419091985868e-07 0.000314263273573731 7.45820443724541 "DOWN"
"cg13635184" "chr7" 148903126 "+" "cg13635184" NA NA NA NA NA NA "" "OpenSea" "ZNF282" "NM_003575" "Body" "" "" "TRUE" "7:148534059-148534162" "" "" "" 0.838392951124674 0.155288849462366 5.75452650931429 1.07594432858225e-07 0.000314263273573731 7.45669323349835 "UP"
"cg18669406" "chr6" 138145161 "+" "cg18669406" NA NA NA NA NA NA "" "OpenSea" "" "" "" "" "" "TRUE" "" "6:138144907-138145758" "Promoter_Associated" "" 0.517446309949799 -0.166703168817204 5.7523488178002 1.08625013461036e-07 0.000314263273573731 7.44786052478989 "UP"
"cg25013269" "chr5" 176766954 "+" "cg25013269" NA NA NA NA NA NA "chr5:176764115-176764542" "S_Shelf" "LMAN2" "NM_006816" "Body" "" "" "" "" "" "" "" 0.863020000735284 2.24096009677419 5.75209994136857 1.08743408938166e-07 0.000314263273573731 7.4468511787733 "UP"
"cg03457729" "chr15" 89953295 "-" "cg03457729" NA NA NA NA NA NA "chr15:89954603-89955182" "N_Shore" "" "" "" "" "" "" "15:87754243-87754417" "" "" "" -0.845860592663253 -0.392833530107527 -5.75068976329181 1.09416658290379e-07 0.000314337873372063 7.44113241651073 "DOWN"
"cg22686043" "chr1" 70600560 "+" "cg22686043" NA NA NA NA NA NA "" "OpenSea" "" "" "" "" "" "TRUE" "" "" "" "" 0.715735043524724 3.26741727956989 5.7464709144747 1.11455386783257e-07 0.000314663331016352 7.4240272930419 "UP"
"cg26335578" "chr11" 68722738 "+" "cg26335578" NA NA NA NA NA NA "" "OpenSea" "" "" "" "" "" "TRUE" "11:68479270-68479584" "11:68722562-68724316" "Unclassified" "TRUE" -0.442308844511329 0.436236849462366 -5.74636082829082 1.11509081970765e-07 0.000314663331016352 7.4235810296155 "DOWN"
"cg16527105" "chr12" 105420356 "-" "cg16527105" NA NA NA NA NA NA "" "OpenSea" "ALDH1L2;ALDH1L2" "NR_027752;NM_001034173" "Body;Body" "" "" "TRUE" "" "" "" "" 0.969485180155993 1.47940325688172 5.74356508732856 1.12881275877163e-07 0.000314663331016352 7.41224904876353 "UP"
"cg05989861" "chr2" 95940031 "-" "cg05989861" NA NA NA NA NA NA "" "OpenSea" "PROM2;PROM2;PROM2" "NM_001165977;NM_001165978;NM_144707" "TSS200;TSS200;TSS200" "" "" "" "" "" "" "" 0.78243709789364 0.24236918172043 5.7415431140108 1.13884021532915e-07 0.000314663331016352 7.40405493366967 "UP"
"cg18250474" "chr19" 30332658 "+" "cg18250474" NA NA NA NA NA NA "chr19:30334440-30334688" "N_Shore" "" "" "" "" "" "" "" "" "" "TRUE" 0.458404414949759 -0.51115901827957 5.73910318681878 1.15105702669569e-07 0.000314663331016352 7.3941687829125 "UP"
"cg03314840" "chr1" 155264662 "-" "cg03314840" NA NA NA NA NA NA "chr1:155264318-155265536" "Island" "PKLR;PKLR" "NM_000298;NM_181871" "Body;Body" "" "" "" "1:153530870-153532160" "" "" "" -0.377343084310231 0.890681505376344 -5.73858710768237 1.15365751158022e-07 0.000314663331016352 7.39207796559792 "DOWN"
"cg16645907" "chr5" 154092360 "+" "cg16645907" NA NA NA NA NA NA "" "OpenSea" "LARP1" "NM_015315" "TSS200" "" "" "TRUE" "" "" "" "" 0.714548192857973 0.448399860215054 5.73819845594832 1.15561971006927e-07 0.000314663331016352 7.3905034574672 "UP"
"cg04111078" "chr6" 168122254 "-" "cg04111078" NA NA NA NA NA NA "chr6:168120634-168120892" "S_Shore" "" "" "" "" "" "" "6:167864926-167865104" "" "" "" 1.20333757940848 1.43924684946237 5.73233825295469 1.18560698530027e-07 0.000314663331016352 7.36676842280471 "UP"
"cg08133984" "chr15" 74048800 "-" "cg08133984" "rs60833441" 0.456661 NA NA NA NA "chr15:74044561-74045885" "S_Shelf" "" "" "" "" "" "" "" "" "" "" 0.635068623263091 1.50502322580645 5.73189555899457 1.18790311520469e-07 0.000314663331016352 7.36497586707331 "UP"
"cg03395558" "chr11" 70508329 "-" "cg03395558" NA NA NA NA NA NA "chr11:70508328-70508617" "Island" "SHANK2;SHANK2" "NM_012309;NM_133266" "Body;TSS1500" "" "" "TRUE" "11:70185977-70186186" "" "" "TRUE" -0.91755538543 -0.357566540860215 -5.73129457219396 1.19102726104422e-07 0.000314663331016352 7.36254245265085 "DOWN"
"cg11334165" "chr5" 145758782 "+" "cg11334165" NA NA NA NA NA NA "chr5:145758569-145758882" "Island" "" "" "" "" "" "" "5:145738868-145739073" "" "" "" -0.53083617566018 0.461134879569892 -5.72991920866489 1.19820731351181e-07 0.000314663331016352 7.35697399798075 "DOWN"
"cg14880800" "chr5" 13945990 "+" "cg14880800" NA NA NA NA NA NA "" "OpenSea" "DNAH5" "NM_001369" "TSS1500" "" "" "TRUE" "" "" "" "" 0.963153430817567 1.23531259139785 5.72975064458795 1.19909021931602e-07 0.000314663331016352 7.35629157181092 "UP"
"cg27441045" "chrX" 100446383 "+" "cg27441045" NA NA NA NA NA NA "chrX:100446240-100446737" "Island" "" "" "" "" "" "" "X:100332912-100333373" "" "" "TRUE" -0.338531361538672 0.489004672043011 -5.72843563190396 1.20599998489625e-07 0.000314663331016352 7.35096809857165 "DOWN"
"cg07381930" "chr10" 99608915 "+" "cg07381930" NA NA NA NA NA NA "chr10:99609425-99610116" "N_Shore" "GOLGA7B" "NM_001010917" "TSS1500" "" "" "" "" "" "" "" 0.43263024142755 -0.982293243548387 5.72760734793552 1.21037229350634e-07 0.000314663331016352 7.34761529958358 "UP"
"cg23323297" "chr19" 51195418 "+" "cg23323297" NA NA NA NA NA NA "chr19:51198143-51198460" "N_Shelf" "SHANK1" "NM_016148" "Body" "" "" "" "" "" "" "" 0.899935000921589 1.38825984946237 5.72738231262507 1.2115628886789e-07 0.000314663331016352 7.34670442034757 "UP"
"cg02414785" "chr5" 149570702 "-" "cg02414785" NA NA NA NA NA NA "chr5:149569592-149569945" "S_Shore" "SLC6A7" "NM_014228" "Body" "" "" "TRUE" "" "" "" "" 0.572963378102977 0.321040483870968 5.72521144671794 1.22310756394029e-07 0.000314663331016352 7.33791820433332 "UP"
"cg19601636" "chr22" 20001066 "-" "cg19601636" NA NA NA NA NA NA "chr22:20003521-20004695" "N_Shelf" "ARVCF" "NM_001670" "5'UTR" "" "" "" "" "22:20000951-20001292" "Unclassified" "TRUE" -0.587520759075859 -0.675133947311828 -5.72474779363569 1.22558724806315e-07 0.000314663331016352 7.336041842272 "DOWN"
"cg13121732" "chr14" 105260250 "+" "cg13121732" NA NA NA NA NA NA "chr14:105261334-105261624" "N_Shore" "AKT1;AKT1;AKT1" "NM_005163;NM_001014431;NM_001014432" "TSS1500;5'UTR;5'UTR" "" "" "TRUE" "" "" "" "" 0.567433005161765 -0.086649752688172 5.72320176980608 1.23389136367212e-07 0.000314663331016352 7.32978572284198 "UP"
"cg03267511" "chr6" 169306691 "+" "cg03267511" "rs4708543" 0.467438 NA NA NA NA "chr6:169309817-169310582" "N_Shelf" "" "" "" "" "" "TRUE" "" "" "" "" 0.565100283994084 0.614920053763441 5.72243288368311 1.23804182373987e-07 0.000314663331016352 7.32667464452066 "UP"
"cg17251874" "chr5" 1659030 "+" "cg17251874" NA NA "rs10059481" 0.028671 NA NA "" "OpenSea" "" "" "" "" "" "" "5:1711952-1712035" "" "" "" 0.954504385119748 1.2123604516129 5.72070841195244 1.24740050727946e-07 0.000314663331016352 7.31969775300425 "UP"
"cg21615663" "chr16" 19727911 "+" "cg21615663" NA NA NA NA NA NA "chr16:19729194-19729896" "N_Shore" "IQCK;C16orf88" "NM_153208;NM_001012991" "5'UTR;5'UTR" "" "" "" "" "" "" "" 0.809852100152203 0.613943515053763 5.71953940585089 1.25378418873096e-07 0.000314663331016352 7.31496871611351 "UP"
"cg21751023" "chr7" 127240968 "-" "cg21751023" "rs148932721" 0.0307 NA NA NA NA "" "OpenSea" "FSCN3" "NM_020369" "3'UTR" "" "" "TRUE" "" "" "" "" 0.655939778558335 0.0962402333333333 5.71731020235459 1.26604647647327e-07 0.000314663331016352 7.30595203090221 "UP"
"cg15056751" "chr3" 3169441 "-" "cg15056751" "rs1669364" 0.079819 NA NA NA NA "chr3:3168324-3169231" "S_Shore" "TRNT1" "NM_182916" "5'UTR" "" "" "" "3:3144343-3144548" "3:3167925-3169570" "Promoter_Associated" "" 0.480769683766222 0.197581160215054 5.71684119226167 1.26864134931984e-07 0.000314663331016352 7.30405518208892 "UP"
"cg18931850" "chr15" 62541062 "+" "cg18931850" NA NA NA NA NA NA "" "OpenSea" "" "" "" "" "" "" "" "" "" "" 0.755725807365652 1.2681846344086 5.71651054463667 1.27047385010876e-07 0.000314663331016352 7.30271796444016 "UP"
"cg11213690" "chr7" 149112402 "+" "cg11213690" "rs1636354" 0.207179 NA NA NA NA "chr7:149112306-149112545" "Island" "" "" "" "" "" "" "7:148743062-148743600" "" "" "" -0.901389921668426 -0.751251140860215 -5.71479458035312 1.28002584979579e-07 0.000314663331016352 7.29577876275725 "DOWN"
"cg07443717" "chr3" 129383357 "-" "cg07443717" NA NA NA NA NA NA "" "OpenSea" "TMCC1;TMCC1;TMCC1" "NM_001017395;NM_015008;NM_001128224" "Body;Body;Body" "" "" "TRUE" "" "" "" "" 0.816164666435949 0.826582053763441 5.71406885348984 1.2840868463654e-07 0.000314663331016352 7.29284427582178 "UP"
"cg04853995" "chr12" 112550460 "+" "cg04853995" NA NA NA NA NA NA "chr12:112546147-112546706" "S_Shelf" "" "" "" "" "" "" "" "12:112550268-112550532" "Unclassified_Cell_type_specific" "" 0.670543643519943 0.450527205376344 5.71283168483613 1.2910389574254e-07 0.000314663331016352 7.28784215847561 "UP"
"cg03638937" "chr11" 393570 "-" "cg03638937" NA NA NA NA NA NA "chr11:394257-394619" "N_Shore" "PKP3" "NM_007183" "TSS1500" "" "" "TRUE" "" "11:393262-394169" "Unclassified_Cell_type_specific" "" 0.679600797388765 0.744133406451613 5.71111019898833 1.30077420098967e-07 0.000314663331016352 7.2808826731071 "UP"
"cg24826784" "chr6" 131952764 "-" "cg24826784" NA NA "rs73779836" 0.065356 NA NA "chr6:131949087-131949552" "S_Shelf" "" "" "" "" "" "" "" "6:131952695-131952824" "Unclassified_Cell_type_specific" "" 0.760501489256267 1.16024024731183 5.70993541129352 1.30745916257856e-07 0.000314663331016352 7.27613388483309 "UP"
"cg24732563" "chr1" 204349887 "-" "cg24732563" NA NA NA NA NA NA "chr1:204346732-204347430" "S_Shelf" "" "" "" "" "" "" "" "" "" "" 0.993758485991848 1.093075 5.709217390012 1.3115615696289e-07 0.000314663331016352 7.27323168124834 "UP"
"cg26319641" "chr19" 18807941 "+" "cg26319641" NA NA NA NA NA NA "chr19:18811561-18811791" "N_Shelf" "CRTC1;CRTC1" "NM_015321;NM_001098482" "Body;Body" "" "" "" "" "" "" "" 0.349082068290697 -0.262984334408602 5.70419915241201 1.34058844099445e-07 0.000314663331016352 7.25295288911749 "UP"
"cg14286373" "chr12" 102288375 "+" "cg14286373" "rs7974969" 0.458636 NA NA NA NA "" "OpenSea" "DRAM1" "NM_018370" "Body" "" "" "TRUE" "" "" "" "" 0.888691492857492 0.958401994731183 5.70354686579671 1.34440750093983e-07 0.000314663331016352 7.25031758542909 "UP"
"cg00846121" "chr19" 49118114 "+" "cg00846121" NA NA "rs115091616" 0.010426 NA NA "chr19:49116245-49116641" "S_Shore" "FAM83E" "NM_017708" "TSS1500" "" "" "TRUE" "" "19:49117590-49118343" "Unclassified_Cell_type_specific" "TRUE" 0.707807698414463 0.905266440860215 5.70347524799241 1.34482746532007e-07 0.000314663331016352 7.25002825067817 "UP"
"cg18888403" "chr1" 24152774 "+" "cg18888403" NA NA NA NA NA NA "" "OpenSea" "HMGCL;HMGCL" "NM_000191;NM_001166059" "TSS1500;TSS1500" "" "" "" "" "" "" "" 0.75219780516666 1.05715058064516 5.70329157382016 1.34590511373923e-07 0.000314663331016352 7.24928621764187 "UP"
"cg05392263" "chr6" 168418527 "+" "cg05392263" NA NA NA NA NA NA "" "OpenSea" "KIF25;KIF25" "NM_005355;NM_030615" "TSS200;TSS200" "" "" "" "6:168161288-168161420" "" "" "" 0.650868960625938 0.945619 5.70324667978814 1.3461686438712e-07 0.000314663331016352 7.2491048500108 "UP"
"cg14815361" "chr5" 131589552 "+" "cg14815361" NA NA NA NA NA NA "chr5:131593039-131593813" "N_Shelf" "" "" "" "" "" "" "" "" "" "" 0.769312984220187 -0.311071682795699 5.70176500267465 1.35489466601677e-07 0.000314663331016352 7.24311938158622 "UP"
"cg26851289" "chr15" 71372172 "-" "cg26851289" NA NA NA NA NA NA "" "OpenSea" "" "" "" "" "DMR" "TRUE" "" "" "" "" 0.4941786639401 -0.541614192473118 5.7008657598592 1.36021763996394e-07 0.000314663331016352 7.23948709548542 "UP"
"cg02643433" "chr6" 7544197 "-" "cg02643433" "rs7743265" 0.353749 NA NA NA NA "chr6:7541518-7543472" "S_Shore" "DSP;DSP" "NM_001008844;NM_004415" "Body;Body" "" "RDMR" "" "" "6:7544173-7544256" "Unclassified_Cell_type_specific" "" 0.746184063938893 0.384289990860215 5.69985117614684 1.36624803381988e-07 0.000314663331016352 7.23538923109728 "UP"
"cg07259418" "chr3" 64142957 "-" "cg07259418" NA NA NA NA NA NA "" "OpenSea" "PRICKLE2" "NM_198859" "Body" "" "" "TRUE" "" "" "" "" 0.91017405610679 0.519578483870968 5.69834524283002 1.37524732801456e-07 0.000314663331016352 7.22930744058754 "UP"
"cg06942110" "chr7" 1545385 "-" "cg06942110" "rs73270209" 0.014639 NA NA NA NA "chr7:1543280-1544399" "S_Shore" "INTS1" "NM_001080453" "TSS1500" "" "" "" "" "7:1545347-1545546" "Unclassified_Cell_type_specific" "" 0.439543274680836 -0.329472086021505 5.69715104309795 1.38242511738886e-07 0.000314663331016352 7.22448512597905 "UP"
"cg16906229" "chr1" 41283773 "+" "cg16906229" NA NA NA NA NA NA "chr1:41283840-41284591" "N_Shore" "KCNQ4;KCNQ4" "NM_004700;NM_172163" "Body;Body" "" "" "" "" "1:41283201-41284972" "Promoter_Associated" "TRUE" -0.412019970672892 0.436092901075269 -5.69654528210999 1.38608012782417e-07 0.000314663331016352 7.22203917117769 "DOWN"
"cg24441810" "chr2" 120436039 "-" "cg24441810" NA NA NA NA NA NA "chr2:120436530-120437010" "N_Shore" "TMEM177;TMEM177;TMEM177" "NM_001105198;NM_030577;NM_001105199" "TSS1500;TSS1500;TSS1500" "" "" "" "" "" "" "" 0.651706903745399 -1.7835062688172 5.6962013160605 1.38815975743173e-07 0.000314663331016352 7.22065035070925 "UP"
"cg11642106" "chr3" 27772805 "-" "cg11642106" NA NA NA NA NA NA "chr3:27771638-27771942" "S_Shore" "" "" "" "" "" "TRUE" "3:27747709-27747839" "" "" "" -0.859736218248643 -0.349860834408602 -5.69500534362039 1.39541453264762e-07 0.000314663331016352 7.21582171122116 "DOWN"
"cg11154879" "chr20" 61001775 "-" "cg11154879" NA NA NA NA NA NA "" "OpenSea" "C20orf151" "NM_080833" "5'UTR" "" "" "" "" "" "" "TRUE" 0.627486853474443 0.767329397849462 5.69476772348087 1.3968603670832e-07 0.000314663331016352 7.21486239500114 "UP"
"cg05497253" "chr5" 77830465 "+" "cg05497253" NA NA NA NA NA NA "" "OpenSea" "LHFPL2" "NM_005779" "5'UTR" "" "" "TRUE" "" "" "" "" -0.52457011626971 1.10305734408602 -5.69400854104513 1.40148959359818e-07 0.000314663331016352 7.21179755889048 "DOWN"
"cg03578926" "chr11" 70508032 "-" "cg03578926" NA NA NA NA NA NA "chr11:70508328-70508617" "N_Shore" "SHANK2;SHANK2" "NM_012309;NM_133266" "Body;TSS200" "" "" "TRUE" "11:70185447-70185885" "" "" "TRUE" -0.795869852560474 -0.35843223655914 -5.69281266819029 1.40881219164343e-07 0.000314663331016352 7.20697017429158 "DOWN"
"cg26519326" "chr1" 171105781 "-" "cg26519326" NA NA NA NA NA NA "" "OpenSea" "FMO6P" "NR_002601" "TSS1500" "" "" "" "" "" "" "" 0.996903765602067 1.34724530107527 5.69241529466683 1.41125370914441e-07 0.000314663331016352 7.20536619805929 "UP"
"cg09701233" "chr2" 236415814 "-" "cg09701233" NA NA NA NA NA NA "" "OpenSea" "AGAP1;AGAP1" "NM_014914;NM_001037131" "Body;Body" "" "" "" "2:236080412-236080588" "" "" "" 1.0169427780695 1.00033134408602 5.69182725309215 1.41487434655927e-07 0.000314663331016352 7.2029926951044 "UP"
"cg22747516" "chr19" 56348889 "-" "cg22747516" NA NA NA NA NA NA "" "OpenSea" "NLRP11;NLRP4" "NM_145007;NM_134444" "TSS1500;5'UTR" "" "" "" "" "" "" "" 0.518218032365632 -1.56581215053763 5.69149037636091 1.41695264397438e-07 0.000314663331016352 7.20163301557669 "UP"
"cg21784940" "chr7" 150067807 "-" "cg21784940" NA NA NA NA NA NA "chr7:150068756-150070051" "N_Shore" "REPIN1;REPIN1;REPIN1;REPIN1" "NM_001099696;NM_001099695;NM_014374;NM_013400" "5'UTR;Body;TSS1500;5'UTR" "" "" "TRUE" "" "7:150067292-150068065" "Promoter_Associated" "" 0.660227386451851 0.551759055913978 5.69048234402739 1.42318943991651e-07 0.000314663331016352 7.19756468305503 "UP"
"cg17851165" "chr5" 1548899 "+" "cg17851165" NA NA NA NA NA NA "" "OpenSea" "" "" "" "" "" "" "5:1601824-1602107" "" "" "" 0.779452917243324 1.39215709032258 5.69005628490342 1.42583361118978e-07 0.000314663331016352 7.19584524428411 "UP"
"cg03464573" "chr7" 27205504 "+" "cg03464573" NA NA NA NA NA NA "chr7:27203915-27206462" "Island" "HOXA9" "NM_152739" "TSS1500" "" "RDMR" "" "" "" "" "TRUE" -1.03099513445236 -1.46134363225806 -5.68853934541883 1.43528715061126e-07 0.000314804449870897 7.18972384045171 "DOWN"
"cg12914733" "chr11" 955328 "-" "cg12914733" NA NA NA NA NA NA "" "OpenSea" "AP2A2" "NM_012305" "Body" "" "" "TRUE" "" "" "" "" 0.827059802338301 0.439128774193548 5.68787590957282 1.43944099983809e-07 0.000314804449870897 7.18704687072718 "UP"
"cg13629358" "chr5" 160112456 "-" "cg13629358" NA NA NA NA NA NA "" "OpenSea" "ATP10B" "NM_025153" "Body" "" "" "TRUE" "" "" "" "" 0.460606906037762 -0.883869225806452 5.68422050586734 1.46254058933906e-07 0.000317667984811346 7.17229985846361 "UP"
"cg04403809" "chr20" 44686493 "-" "cg04403809" NA NA NA NA NA NA "chr20:44685771-44687610" "Island" "SLC12A5;SLC12A5" "NM_020708;NM_001134771" "3'UTR;3'UTR" "" "" "TRUE" "20:44119211-44121003" "" "" "TRUE" -0.554532731343023 -0.750521162365591 -5.68253483040927 1.47331519012624e-07 0.000317667984811346 7.16550079991778 "DOWN"
"cg22222663" "chr11" 117800467 "-" "cg22222663" NA NA NA NA NA NA "" "OpenSea" "TMPRSS13" "NM_001077263" "TSS1500" "" "" "TRUE" "" "" "" "" 0.618815889608994 0.324734225806452 5.68159384227089 1.47936372825426e-07 0.000317667984811346 7.16170579142768 "UP"
"cg07473599" "chr14" 93674967 "+" "cg07473599" NA NA NA NA NA NA "chr14:93673128-93673917" "S_Shore" "UBR7;UBR7" "NM_175748;NM_001100417" "Body;Body" "" "" "" "" "" "" "" 1.21077112174538 2.72239213978495 5.67819898415662 1.50138883114069e-07 0.000317667984811346 7.14801672371027 "UP"
"cg14757492" "chr19" 19029194 "-" "cg14757492" NA NA NA NA NA NA "chr19:19029924-19030653" "N_Shore" "COPE;DDX49;COPE;COPE" "NM_007263;NM_019070;NM_199444;NM_199442" "Body;TSS1500;Body;Body" "" "" "" "" "" "" "" 0.652355096602135 0.47398888172043 5.67773377385836 1.50443200026517e-07 0.000317667984811346 7.14614115262697 "UP"
"cg11196529" "chr13" 107182539 "-" "cg11196529" NA NA NA NA NA NA "chr13:107186468-107189024" "N_Shelf" "EFNB2" "NM_004093" "Body" "" "RDMR" "" "" "" "" "" 1.07495083029007 2.27768605376344 5.67748776474426 1.50604371518303e-07 0.000317667984811346 7.14514935546407 "UP"
"cg08161205" "chr1" 169860805 "+" "cg08161205" NA NA NA NA NA NA "chr1:169862455-169862722" "N_Shore" "SCYL3;SCYL3" "NM_181093;NM_020423" "5'UTR;5'UTR" "" "" "TRUE" "" "" "" "" 0.65527329657089 0.600102692473118 5.67724703908123 1.50762245768851e-07 0.000317667984811346 7.14417887796557 "UP"
"cg21577889" "chr1" 60281077 "+" "cg21577889" NA NA NA NA NA NA "chr1:60280624-60281048" "S_Shore" "HOOK1" "NM_015888" "Body" "" "" "" "1:60052676-60053860" "1:60279936-60281347" "Unclassified" "TRUE" 0.389020570584096 -1.50026430107527 5.67527131046492 1.5206413811405e-07 0.000317667984811346 7.13621451111203 "UP"
"cg26413076" "chr12" 10515091 "+" "cg26413076" "rs114015893" 0.018245 NA NA NA NA "" "OpenSea" "" "" "" "" "" "TRUE" "" "" "" "" 0.538997071181085 3.13822043010753 5.67443782856916 1.5261666133955e-07 0.000317667984811346 7.13285504288072 "UP"
"cg07896068" "chr2" 161056600 "-" "cg07896068" NA NA NA NA NA NA "" "OpenSea" "ITGB6" "NM_000888" "TSS200" "" "" "" "" "" "" "" 0.945167738800001 1.13262434408602 5.67341223263514 1.5329924560291e-07 0.000317667984811346 7.12872154409143 "UP"
"cg00738387" "chr6" 150066836 "-" "cg00738387" NA NA NA NA NA NA "chr6:150067323-150067766" "N_Shore" "NUP43" "NM_198887" "Body" "" "" "" "" "" "" "" 0.453860513943205 -2.07957849462366 5.67267628342891 1.53790902914891e-07 0.000317667984811346 7.12575563229033 "UP"
"cg26635219" "chr7" 117119424 "+" "cg26635219" NA NA NA NA NA NA "" "OpenSea" "CFTR" "NM_000492" "TSS1500" "low-CpG:116906174-116907321" "" "" "7:116906629-116906673" "" "" "" -0.91873753480763 -0.292698215053763 -5.67244810104848 1.53943656475553e-07 0.000317667984811346 7.12483608207238 "DOWN"
"cg26111327" "chr3" 195164931 "-" "cg26111327" NA NA NA NA NA NA "chr3:195162891-195164119" "S_Shore" "ACAP2" "NM_012287" "TSS1500" "" "" "" "" "" "" "" 0.778988543675549 1.58089812903226 5.67120001381648 1.54781811975037e-07 0.000317667984811346 7.11980672840676 "UP"
"cg19047158" "chr2" 208080231 "-" "cg19047158" NA NA NA NA NA NA "" "OpenSea" "" "" "" "" "" "TRUE" "" "" "" "" 0.83483742971393 2.47873755913978 5.66852626773607 1.56592487164041e-07 0.000317667984811346 7.10903419153714 "UP"
"cg24405068" "chr6" 137366336 "+" "cg24405068" NA NA NA NA NA NA "chr6:137365299-137366126" "S_Shore" "IL20RA" "NM_014432" "TSS200" "" "" "" "" "" "" "" 0.886408750434319 2.47941358064516 5.66469833519698 1.59221050173793e-07 0.000317667984811346 7.09361552226284 "UP"
"cg17835109" "chr19" 39689909 "-" "cg17835109" NA NA NA NA NA NA "chr19:39690976-39691389" "N_Shore" "NCCRP1" "NM_001001414" "Body" "" "" "" "" "" "" "TRUE" -0.44982232575641 0.40993668172043 -5.66336465506992 1.60147002454541e-07 0.000317667984811346 7.08824467608572 "DOWN"
"cg03547958" "chr19" 51400998 "-" "cg03547958" NA NA "rs114171752" 0.012163 "rs114171752" 0.012163 "" "OpenSea" "KLKP1" "NR_002948" "TSS1500" "" "" "" "" "" "" "" 0.669238490225771 0.889320344086021 5.6633195374651 1.60178419180805e-07 0.000317667984811346 7.08806299379979 "UP"
"cg08832414" "chr3" 183993571 "+" "cg08832414" NA NA NA NA NA NA "chr3:183993905-183994347" "N_Shore" "ECE2;ECE2;ECE2;ECE2" "NM_014693;NM_001100120;NM_001037324;NM_001100121" "Body;TSS1500;TSS1500;TSS1500" "" "" "TRUE" "" "" "" "" -0.41171647696828 -0.639939601075269 -5.66293599768182 1.60445733873558e-07 0.000317667984811346 7.08651855979946 "DOWN"
"cg21105318" "chr2" 161056520 "-" "cg21105318" NA NA NA NA NA NA "" "OpenSea" "ITGB6" "NM_000888" "1stExon" "" "" "" "" "" "" "" 0.781059384813724 1.09450477419355 5.66075906351155 1.61971307729051e-07 0.000317667984811346 7.07775342233582 "UP"
"cg00206063" "chr10" 3805252 "-" "cg00206063" NA NA NA NA NA NA "" "OpenSea" "" "" "" "" "" "" "10:3795227-3795362" "" "" "" 1.06526181482023 1.83099032258065 5.65668543020253 1.6486443843629e-07 0.000317667984811346 7.06135567559333 "UP"
"cg04158698" "chr1" 201523041 "+" "cg04158698" NA NA NA NA NA NA "" "OpenSea" "" "" "" "" "" "TRUE" "" "" "" "" -0.460765108877931 1.5641811827957 -5.65665535781334 1.64885983710406e-07 0.000317667984811346 7.06123464446139 "DOWN"
"cg23350812" "chr2" 236415734 "-" "cg23350812" "rs79589311" 0.02691 NA NA NA NA "" "OpenSea" "AGAP1;AGAP1" "NM_014914;NM_001037131" "Body;Body" "" "" "" "2:236080412-236080588" "" "" "" 0.827971233512042 0.62487561827957 5.65457132414413 1.66385838859537e-07 0.000317667984811346 7.05284784597708 "UP"
"cg00955780" "chr12" 8025861 "-" "cg00955780" NA NA NA NA NA NA "chr12:8025364-8025908" "Island" "SLC2A14" "NM_153449" "TSS1500" "" "" "" "12:7916632-7917175" "" "" "" -0.529347120023275 2.10552204301075 -5.65436793217324 1.66532933383999e-07 0.000317667984811346 7.05202941041645 "DOWN"
"cg19842809" "chr14" 37125997 "+" "cg19842809" "rs78835587" 0.020851 NA NA NA NA "chr14:37126786-37128274" "N_Shore" "PAX9" "NM_006194" "TSS1500" "" "RDMR" "" "14:36194937-36196060" "" "" "" -0.68350177450039 -1.04586673870968 -5.653889283074 1.66879599934592e-07 0.000317667984811346 7.05010341271514 "DOWN"
"cg14215515" "chr9" 129101945 "+" "cg14215515" NA NA NA NA NA NA "chr9:129100371-129100574" "S_Shore" "FAM125B;FAM125B" "NM_033446;NM_001011703" "Body;Body" "" "" "" "" "" "" "" 0.446222027074754 0.537691268817204 5.65382595493782 1.66925519045554e-07 0.000317667984811346 7.04984859738365 "UP"
"cg15642933" "chr1" 179557780 "-" "cg15642933" NA NA NA NA NA NA "chr1:179560751-179561596" "N_Shelf" "" "" "" "" "" "" "" "" "" "" -0.505946823558929 1.31114677419355 -5.65301337915386 1.67515818464118e-07 0.000317667984811346 7.04657912937571 "DOWN"
"cg09561830" "chr13" 100007116 "-" "cg09561830" NA NA NA NA NA NA "" "OpenSea" "UBAC2;MIR623;UBAC2;UBAC2" "NM_001144072;NR_030353;NM_177967;NR_026644" "Body;TSS1500;Body;Body" "" "" "" "" "" "" "" 0.582484006541048 0.466042903225806 5.64957895176165 1.70033499534953e-07 0.000317667984811346 7.03276283078236 "UP"
"cg12490835" "chr10" 22623821 "+" "cg12490835" NA NA NA NA NA NA "chr10:22623350-22625875" "Island" "" "" "" "" "" "TRUE" "" "10:22623703-22623834" "Promoter_Associated" "TRUE" -0.527363442899804 -0.00776397419354839 -5.64850855287904 1.7082574713819e-07 0.000317667984811346 7.02845753993046 "DOWN"
"cg00525964" "chr5" 10802174 "+" "cg00525964" NA NA NA NA NA NA "" "OpenSea" "" "" "" "" "" "TRUE" "" "" "" "" 0.517400425955326 -0.171841661290323 5.64746272463668 1.71603309787043e-07 0.000317667984811346 7.02425144224486 "UP"
"cg08288811" "chr5" 140180926 "-" "cg08288811" NA NA NA NA NA NA "chr5:140180844-140181082" "Island" "PCDHA2;PCDHA1;PCDHA3;PCDHA3;PCDHA1" "NM_018905;NM_031411;NM_031497;NM_018906;NM_018900" "Body;Body;1stExon;1stExon;Body" "" "" "" "5:140161029-140161356" "5:140180661-140181310" "NonGene_Associated_Cell_type_specific" "" -0.427671097303926 -0.646485593548387 -5.64731528042344 1.71713212237152e-07 0.000317667984811346 7.02365848228874 "DOWN"
"cg25525825" "chr6" 28889919 "+" "cg25525825" NA NA NA NA NA NA "chr6:28890951-28892013" "N_Shore" "TRIM27" "NM_006510" "Body" "" "" "" "" "6:28889756-28890379" "Promoter_Associated" "" 0.662271562391116 0.610920102150538 5.64673232224965 1.72148416820149e-07 0.000317667984811346 7.02131413497044 "UP"
"cg09447675" "chr12" 46877466 "-" "cg09447675" "rs7964767" 0.000307 NA NA NA NA "" "OpenSea" "" "" "" "" "" "TRUE" "" "" "" "" -0.845855215809431 2.49708795698925 -5.64620911332366 1.7253993813159e-07 0.000317667984811346 7.01921016326447 "DOWN"
"cg20669641" "chr10" 105428818 "+" "cg20669641" NA NA NA NA NA NA "chr10:105428505-105428713" "S_Shore" "SH3PXD2A" "NM_014631" "Body" "" "" "TRUE" "" "10:105428369-105429057" "Promoter_Associated" "TRUE" -0.470773987635517 0.0907278193548387 -5.64594378235767 1.72738821390373e-07 0.000317667984811346 7.01814322678005 "DOWN"
"cg10484693" "chr10" 29214692 "+" "cg10484693" "rs2887379" 0.282207 NA NA NA NA "chr10:29214051-29214362" "S_Shore" "" "" "" "" "" "" "" "" "" "" 0.662507160981059 0.377917892473118 5.64589111717011 1.72778324230538e-07 0.000317667984811346 7.01793145476583 "UP"
"cg21576525" "chr17" 80796712 "-" "cg21576525" "rs8069699" 0.481447 NA NA NA NA "" "OpenSea" "TBCD;ZNF750" "NM_005993;NM_024702" "Body;5'UTR" "" "" "" "17:78389969-78390033" "" "" "" 0.993344458133331 0.972056451612903 5.64449477955552 1.73828923919161e-07 0.000317667984811346 7.01231697646578 "UP"
"cg09892984" "chr1" 117030828 "+" "cg09892984" "rs115786181" 0.035621 NA NA NA NA "" "OpenSea" "" "" "" "" "" "TRUE" "" "" "" "" 0.831539151571326 1.73611206344086 5.64300498315308 1.7495675907434e-07 0.000317667984811346 7.00632742700223 "UP"
"cg13690590" "chr19" 16013361 "-" "cg13690590" "rs12973168" 0.363919 NA NA NA NA "chr19:16013629-16014016" "N_Shore" "" "" "" "" "" "" "" "" "" "" 0.948614486997521 0.988763924731183 5.64204971762381 1.75683710850074e-07 0.000317667984811346 7.00248728322999 "UP"
"cg14160422" "chr19" 10735548 "-" "cg14160422" "rs3760647" 0.253285 NA NA NA NA "chr19:10735999-10736396" "N_Shore" "SLC44A2;SLC44A2" "NM_020428;NM_001145056" "TSS1500;Body" "" "" "" "" "19:10735248-10735623" "Unclassified" "" 0.483748327106423 0.0330797268817204 5.64199424055505 1.75726019601206e-07 0.000317667984811346 7.00226427610076 "UP"
"cg00734629" "chr7" 128471146 "+" "cg00734629" NA NA NA NA NA NA "chr7:128470443-128471161" "Island" "FLNC;FLNC" "NM_001127487;NM_001458" "Body;Body" "" "" "" "7:128257466-128258806" "7:128469651-128471479" "Unclassified_Cell_type_specific" "" -0.460442865719491 0.0837069397849462 -5.64181292906468 1.75864363876268e-07 0.000317667984811346 7.00153544596954 "DOWN"
"cg00965023" "chr19" 11785188 "+" "cg00965023" NA NA NA NA NA NA "chr19:11785042-11785282" "Island" "ZNF833" "NR_028594" "Body" "" "" "" "19:11645761-11646462" "" "" "" -0.619940138528942 -0.547698579569892 -5.64127934601902 1.76272119170795e-07 0.000317667984811346 6.99939062927904 "DOWN"
"cg18640536" "chr5" 126211060 "-" "cg18640536" NA NA NA NA NA NA "" "OpenSea" "MARCH3" "NM_178450" "Body" "" "" "TRUE" "" "" "" "" 1.00568814769435 1.01205918494624 5.64093443072518 1.76536191573026e-07 0.000317667984811346 6.99800424112425 "UP"
"cg19699170" "chr2" 110402734 "-" "cg19699170" NA NA NA NA NA NA "" "OpenSea" "" "" "" "" "" "TRUE" "" "" "" "" 0.61433320867789 0.109307967741935 5.63753278061498 1.7916144298453e-07 0.000317667984811346 6.98433341621199 "UP"
"cg23619399" "chr13" 79169753 "-" "cg23619399" NA NA NA NA NA NA "chr13:79170114-79171231" "N_Shore" "" "" "" "" "" "" "13:78067661-78067857" "13:79169674-79170223" "Unclassified" "" -0.81820873862989 -0.00529201827956989 -5.63739618034375 1.79267662133956e-07 0.000317667984811346 6.98378451645924 "DOWN"
"cg26454433" "chr2" 237084695 "+" "cg26454433" NA NA NA NA NA NA "chr2:237086727-237088463" "N_Shelf" "" "" "" "" "" "" "" "2:237084469-237085818" "Unclassified" "" 0.590594171714976 0.984033376344086 5.63545270916464 1.80785603127553e-07 0.000317667984811346 6.97597575506294 "UP"
"cg00797152" "chr10" 5541568 "-" "cg00797152" NA NA NA NA NA NA "chr10:5540785-5541515" "S_Shore" "CALML5" "NM_017422" "TSS200" "" "" "" "" "" "" "" 0.693819432447904 0.219255947311828 5.63429977385389 1.81692055862936e-07 0.000317667984811346 6.97134391828376 "UP"
"cg01835489" "chr12" 53299310 "+" "cg01835489" NA NA NA NA NA NA "chr12:53297442-53297824" "S_Shore" "KRT8" "NM_002273" "TSS1500" "" "" "" "" "" "" "TRUE" 0.778251778537749 0.633401021505376 5.63400960019291 1.81920896199471e-07 0.000317667984811346 6.97017823571467 "UP"
"cg24525744" "chr6" 144217883 "+" "cg24525744" "rs115576129" 0.011729 NA NA NA NA "" "OpenSea" "C6orf94" "NM_001013623" "Body" "" "" "TRUE" "" "" "" "" 0.876420252880146 1.1355966344086 5.63384719083843 1.82049100973524e-07 0.000317667984811346 6.96952581881889 "UP"
"cg17562584" "chr12" 124393655 "+" "cg17562584" "rs6488910" 0.000228 NA NA NA NA "" "OpenSea" "DNAH10" "NM_207437" "Body" "" "" "" "12:122959572-122959883" "" "" "" 0.716841612129645 0.458878946236559 5.63335839914081 1.82435485136929e-07 0.000317667984811346 6.9675623398864 "UP"
"cg21661837" "chr6" 10409510 "+" "cg21661837" NA NA NA NA NA NA "chr6:10410109-10410690" "N_Shore" "TFAP2A;TFAP2A;TFAP2A" "NM_001042425;NM_001032280;NM_003220" "Body;Body;Body" "" "RDMR" "TRUE" "" "" "" "" 0.636536721979988 -2.04512268817204 5.63319281304399 1.82566561532565e-07 0.000317667984811346 6.96689719768821 "UP"
"cg16991858" "chr1" 244612113 "-" "cg16991858" NA NA NA NA NA NA "chr1:244614522-244615601" "N_Shelf" "ADSS" "NM_001126" "Body" "" "" "TRUE" "" "" "" "" 1.02899160365742 2.47746843010753 5.63159873647415 1.83833156974031e-07 0.000317667984811346 6.96049442494469 "UP"
"cg00055679" "chr13" 79170430 "-" "cg00055679" NA NA NA NA NA NA "chr13:79170114-79171231" "Island" "" "" "" "" "" "TRUE" "13:78068080-78068847" "" "" "TRUE" -0.453752714293151 -0.617001043010753 -5.63144097355073 1.83958977886867e-07 0.000317667984811346 6.95986080000659 "DOWN"
"cg23992194" "chr10" 126844994 "+" "cg23992194" NA NA NA NA NA NA "chr10:126847224-126851327" "N_Shelf" "CTBP2;CTBP2" "NM_001083914;NM_001329" "5'UTR;5'UTR" "" "" "" "" "" "" "" 0.581148651870461 1.44838721827957 5.63058712656526 1.8464141644431e-07 0.000317667984811346 6.95643162922071 "UP"
"cg02428056" "chr14" 37125872 "-" "cg02428056" NA NA NA NA NA NA "chr14:37126786-37128274" "N_Shore" "PAX9" "NM_006194" "TSS1500" "" "RDMR" "" "14:36194937-36196060" "" "" "" -0.515436653796636 -0.742290086021505 -5.62968854413215 1.85362294419707e-07 0.000317667984811346 6.95282305731341 "DOWN"
"cg00366531" "chr2" 130970940 "-" "cg00366531" "rs12471586" 0.496804 NA NA NA NA "chr2:130970933-130971242" "Island" "" "" "" "" "" "" "2:130687338-130687803" "" "" "" -0.394330917386311 0.593228129032258 -5.62952789241791 1.85491466381611e-07 0.000317667984811346 6.95217793259599 "DOWN"
"cg17852482" "chr17" 80833054 "+" "cg17852482" NA NA NA NA NA NA "chr17:80829533-80829871" "S_Shelf" "TBCD" "NM_005993" "Body" "" "CDMR" "" "" "" "" "" 0.880382723105899 1.20121774193548 5.62809658915016 1.86646213674418e-07 0.000317667984811346 6.94643066748946 "UP"
"cg01170129" "chr2" 110448269 "+" "cg01170129" NA NA NA NA NA NA "" "OpenSea" "" "" "" "" "" "TRUE" "" "" "" "" 0.727867206970174 1.04342102150538 5.62705038683642 1.87494731335675e-07 0.000317667984811346 6.94223017239925 "UP"
"cg00396865" "chr9" 139620597 "-" "cg00396865" NA NA NA NA NA NA "chr9:139622242-139623428" "N_Shore" "SNHG7;SNORA43;SNHG7;SNHG7" "NR_003672;NR_002975;NR_024543;NR_024542" "Body;Body;Body;Body" "" "" "" "" "" "" "" 0.454390430468867 -0.429652793548387 5.62693864591724 1.87585581858013e-07 0.000317667984811346 6.94178155499849 "UP"
"cg25206071" "chr1" 207007273 "-" "cg25206071" NA NA NA NA NA NA "" "OpenSea" "IL19;IL19" "NM_153758;NM_013371" "Body;5'UTR" "" "" "" "" "" "" "" 0.804864534040959 0.0387393010752688 5.62599942213695 1.88350924556551e-07 0.000317667984811346 6.93801092470246 "UP"
"cg14422240" "chr6" 37425031 "+" "cg14422240" NA NA NA NA NA NA "" "OpenSea" "FTSJD2" "NM_015050" "Body" "" "" "TRUE" "" "" "" "TRUE" -0.652281313081781 2.61936086021505 -5.6257646829211 1.88542684227186e-07 0.000317667984811346 6.93706858109021 "DOWN"
"cg03131767" "chr12" 123446272 "+" "cg03131767" NA NA NA NA NA NA "chr12:123444211-123444565" "S_Shore" "ABCB9;ABCB9;ABCB9" "NM_203444;NM_019624;NM_019625" "5'UTR;5'UTR;5'UTR" "" "" "" "" "" "" "TRUE" 0.78394508094818 0.375402788172043 5.6246007239387 1.89496363586616e-07 0.000317667984811346 6.93239622414947 "UP"
"cg00905042" "chr4" 174114298 "+" "cg00905042" NA NA NA NA NA NA "" "OpenSea" "GALNT7" "NM_017423" "Body" "" "" "TRUE" "" "" "" "" 0.76918265973506 1.58626315053763 5.62368826569466 1.90247288300302e-07 0.000317667984811346 6.928733756848 "UP"
"cg19620333" "chr15" 81596332 "+" "cg19620333" NA NA NA NA NA NA "" "OpenSea" "IL16;IL16" "NM_172217;NM_004513" "Body;Body" "" "" "TRUE" "" "15:81596321-81596586" "Unclassified_Cell_type_specific" "" 0.540501630921269 -0.0688735139784946 5.62367160015551 1.90261030652171e-07 0.000317667984811346 6.92866686652342 "UP"
"cg07448812" "chr7" 134248754 "-" "cg07448812" NA NA NA NA NA NA "" "OpenSea" "AKR1B15" "NM_001080538" "TSS1500" "" "" "" "" "" "" "" 0.668340806388557 1.11976479569892 5.6236626186405 1.9026843718573e-07 0.000317667984811346 6.92863081753596 "UP"
"cg05709770" "chr3" 59703569 "-" "cg05709770" NA NA NA NA NA NA "" "OpenSea" "" "" "" "" "" "TRUE" "" "3:59703389-59703684" "Unclassified_Cell_type_specific" "" 0.443163135701551 -0.235457274193548 5.62226702030815 1.91422752100701e-07 0.000317667984811346 6.92302965115266 "UP"
"cg01268824" "chr19" 58220818 "+" "cg01268824" NA NA NA NA NA NA "chr19:58220189-58220517" "S_Shore" "ZNF154" "NM_001085384" "TSS1500" "" "" "" "" "" "" "TRUE" -1.06942130962964 -0.863743204301075 -5.62215759581484 1.91513548443358e-07 0.000317667984811346 6.92259050881349 "DOWN"
"cg26631397" "chr2" 11682864 "+" "cg26631397" NA NA NA NA NA NA "" "OpenSea" "GREB1;GREB1;GREB1;GREB1" "NM_148903;NM_014668;NM_033090;NM_033090" "5'UTR;5'UTR;1stExon;5'UTR" "" "" "" "" "" "" "" 0.886023680777337 0.830791548387097 5.62210077909969 1.91560709499526e-07 0.000317667984811346 6.92236249357323 "UP"
"cg13192938" "chr14" 105739124 "-" "cg13192938" NA NA NA NA NA NA "chr14:105738159-105738664" "S_Shore" "BRF1" "NM_001519" "Body" "" "" "" "14:104810102-104810172" "" "" "" 0.62062450982121 0.738635709677419 5.62196804493417 1.91670930730564e-07 0.000317667984811346 6.92182981277344 "UP"
"cg01286685" "chr6" 30039025 "-" "cg01286685" NA NA NA NA NA NA "chr6:30038881-30039477" "Island" "RNF39;RNF39" "NM_170769;NM_025236" "Body;Body" "" "" "" "6:30146876-30147422" "6:30039021-30039400" "Unclassified_Cell_type_specific" "" -0.436310935053407 0.437909032258064 -5.62126052774258 1.92259497832476e-07 0.000317667984811346 6.91899054673541 "DOWN"
"cg24701267" "chr3" 72368071 "+" "cg24701267" NA NA NA NA NA NA "" "OpenSea" "" "" "" "" "" "TRUE" "" "" "" "" 0.700855478401418 0.361761161290323 5.6206986830497 1.92728147057733e-07 0.000317667984811346 6.91673598380338 "UP"
"cg09672383" "chr2" 25390540 "-" "cg09672383" NA NA NA NA NA NA "chr2:25391072-25391875" "N_Shore" "POMC;POMC" "NM_000939;NM_001035256" "5'UTR;5'UTR" "" "" "" "2:25244027-25244097" "" "" "" -0.493609928367956 0.369372033333333 -5.620039016151 1.93279823927903e-07 0.000317667984811346 6.91408901622974 "DOWN"
"cg11802013" "chr11" 69469175 "+" "cg11802013" NA NA NA NA NA NA "chr11:69468810-69469152" "S_Shore" "CCND1" "NM_053056" "3'UTR" "" "CDMR" "" "11:69177951-69178357" "" "" "" 0.931343280124074 0.696586086021505 5.61766607260003 1.9527715656788e-07 0.000317667984811346 6.90456859175975 "UP"
"cg22292345" "chr3" 47051533 "+" "cg22292345" NA NA NA NA NA NA "chr3:47050486-47051609" "Island" "LOC100129354" "NR_024046" "TSS1500" "" "" "TRUE" "3:47025526-47026835" "3:47050672-47051702" "Gene_Associated" "TRUE" -0.492152226348052 0.279904989247312 -5.61731162372252 1.95577234336663e-07 0.000317667984811346 6.90314667885486 "DOWN"
"cg06928246" "chr1" 227974645 "-" "cg06928246" NA NA NA NA NA NA "chr1:227974428-227974827" "Island" "" "" "" "" "" "" "1:226041075-226041450" "" "" "" -0.447728533505886 1.52280056989247 -5.61629608344847 1.9643950348975e-07 0.000317667984811346 6.89907295434845 "DOWN"
"cg17590227" "chr8" 132201183 "-" "cg17590227" NA NA NA NA NA NA "" "OpenSea" "" "" "" "" "" "TRUE" "" "" "" "" 1.00994976829493 1.33873139569892 5.61629225423195 1.96442761831517e-07 0.000317667984811346 6.89905759453619 "UP"
"cg09486778" "chr2" 223169609 "+" "cg09486778" NA NA NA NA NA NA "chr2:223170486-223171140" "N_Shore" "CCDC140" "NM_153038" "3'UTR" "" "RDMR" "" "2:222877701-222877901" "2:223169423-223169758" "Unclassified_Cell_type_specific" "" -0.720359106718569 -0.601323889247312 -5.61453634967057 1.97942493431672e-07 0.000317667984811346 6.89201480187176 "DOWN"
"cg06710735" "chr3" 48264567 "+" "cg06710735" NA NA NA NA NA NA "" "OpenSea" "CAMP" "NM_004345" "TSS1500" "" "" "" "" "" "" "" 0.62885145867238 0.937172844086022 5.61315089757589 1.99133746922365e-07 0.000317667984811346 6.88645859536036 "UP"
"cg14739859" "chr5" 145758710 "+" "cg14739859" NA NA NA NA NA NA "chr5:145758569-145758882" "Island" "" "" "" "" "" "" "5:145738868-145739073" "" "" "" -0.461106162769624 -0.73546453655914 -5.61314057045847 1.99142652862345e-07 0.000317667984811346 6.88641718198939 "DOWN"
"cg08880153" "chr15" 43808806 "+" "cg08880153" NA NA NA NA NA NA "" "OpenSea" "MAP1A" "NM_002373" "TSS1500" "" "" "" "" "" "" "" -0.571717180104308 1.45318183225806 -5.61292659960173 1.99327265894345e-07 0.000317667984811346 6.88555913314423 "DOWN"
"cg09736361" "chr2" 242833228 "+" "cg09736361" NA NA NA NA NA NA "chr2:242832999-242833229" "Island" "" "" "" "" "" "TRUE" "2:242481686-242481928" "" "" "" 0.88334042651968 0.956458495053763 5.61071799031911 2.01242688007691e-07 0.000317667984811346 6.87670324403792 "UP"
"cg14784253" "chr7" 30473983 "-" "cg14784253" NA NA NA NA NA NA "" "OpenSea" "NOD1" "NM_006092" "Body" "" "" "TRUE" "" "" "" "" 0.754837149139568 0.600852182795699 5.61063300672768 2.0131675013121e-07 0.000317667984811346 6.87636251701513 "UP"
"cg26384993" "chr14" 73279458 "-" "cg26384993" "rs4903064" 0.000354 NA NA NA NA "" "OpenSea" "DPF3" "NM_012074" "Body" "" "" "TRUE" "" "" "" "" 0.756022712435708 0.638229825806452 5.60990194308677 2.01954968956277e-07 0.000317667984811346 6.87343154405781 "UP"
"cg08496123" "chr19" 52225777 "+" "cg08496123" NA NA NA NA NA NA "chr19:52222423-52223208" "S_Shelf" "HAS1" "NM_001523" "Body" "" "" "" "" "" "" "" 0.636261291173281 0.513551 5.60964706235246 2.02177946554237e-07 0.000317667984811346 6.8724097210785 "UP"
"cg19926444" "chr19" 12624742 "+" "cg19926444" "rs61372517" 0.03258 NA NA NA NA "chr19:12624273-12624477" "S_Shore" "ZNF709" "NM_001145647" "TSS200" "" "" "" "" "" "" "" -0.655717335067895 -0.00403074838709678 -5.60817097943755 2.03474030400963e-07 0.000317667984811346 6.86649249931081 "DOWN"
"cg14799008" "chr19" 42947305 "-" "cg14799008" NA NA NA NA NA NA "" "OpenSea" "CXCL17" "NM_198477" "TSS200" "" "" "" "" "" "" "" 0.639394812054379 1.49884451612903 5.60792153448319 2.03693861280255e-07 0.000317667984811346 6.86549261364545 "UP"
"cg01713950" "chr1" 17766995 "+" "cg01713950" NA NA NA NA NA NA "chr1:17764072-17765811" "S_Shore" "RCC2" "NM_018715" "TSS1500" "" "" "" "" "1:17766694-17767257" "Promoter_Associated" "" 0.543865793550419 0.0806363225806452 5.60766822723474 2.03917334509594e-07 0.000317667984811346 6.86447726764412 "UP"
"cg13724311" "chr17" 7163599 "+" "cg13724311" NA NA NA NA NA NA "chr17:7164285-7166245" "N_Shore" "CLDN7" "NM_001307" "3'UTR" "" "" "" "" "" "" "" 0.799656762230322 2.00228053763441 5.60537888284748 2.05947992287916e-07 0.000317667984811346 6.85530173761812 "UP"
"cg12646067" "chr22" 50481514 "-" "cg12646067" NA NA NA NA NA NA "chr22:50483350-50483579" "N_Shore" "TTLL8" "NM_001080447" "Body" "" "CDMR" "" "22:48823641-48823730" "" "" "" 1.06967725006725 1.54437776344086 5.60478758060947 2.06475697249413e-07 0.000317667984811346 6.85293212723738 "UP"
"cg04703950" "chr10" 104211424 "+" "cg04703950" NA NA NA NA NA NA "chr10:104210095-104210985" "S_Shore" "C10orf95" "NM_024886" "TSS200" "" "" "" "" "" "" "" 0.594471121770194 0.682743376344086 5.60429208385008 2.06918923019614e-07 0.000317667984811346 6.85094654270972 "UP"
"cg01829632" "chr5" 122836394 "+" "cg01829632" NA NA NA NA NA NA "" "OpenSea" "" "" "" "" "" "TRUE" "" "" "" "" -0.478497908690689 2.16624709677419 -5.60327921701375 2.0782784824972e-07 0.000317667984811346 6.84688797925014 "DOWN"
"cg08700190" "chr5" 6636046 "-" "cg08700190" NA NA NA NA NA NA "chr5:6632740-6634162" "S_Shore" "SRD5A1" "NM_001047" "Body" "" "" "TRUE" "" "5:6635992-6636200" "Unclassified_Cell_type_specific" "" 0.845130456280284 0.796522623655914 5.60309169188712 2.07996558775575e-07 0.000317667984811346 6.84613660292286 "UP"
"cg00744431" "chr10" 134226547 "+" "cg00744431" NA NA NA NA NA NA "" "OpenSea" "PWWP2B;PWWP2B" "NM_138499;NM_001098637" "3'UTR;Body" "" "" "" "10:134076340-134076608" "10:134226529-134226656" "Unclassified_Cell_type_specific" "TRUE" 0.44001211017732 -0.285839531182796 5.60241015974933 2.08610844970485e-07 0.000317667984811346 6.8434059375347 "UP"
"cg07179146" "chr15" 99549907 "-" "cg07179146" "rs72754835" 0.079452 NA NA NA NA "" "OpenSea" "LOC145814;LOC145814" "NM_001102612;NM_001167902" "TSS1500;5'UTR" "" "" "" "" "" "" "" 0.710126498963932 1.834697 5.60111647895107 2.09781782260273e-07 0.000317667984811346 6.83822303384671 "UP"
"cg13924998" "chr7" 41531155 "-" "cg13924998" NA NA NA NA NA NA "" "OpenSea" "" "" "" "" "" "TRUE" "" "" "" "" 0.725585031207924 0.36342488172043 5.60105863090586 2.09834292144017e-07 0.000317667984811346 6.8379912890681 "UP"
"cg10419295" "chr7" 1303448 "+" "cg10419295" NA NA "rs112568645" 0.020128 NA NA "" "OpenSea" "" "" "" "" "" "" "7:1269877-1270021" "" "" "" 1.11961247858706 0.83551688172043 5.59890413761781 2.11799185952114e-07 0.000317667984811346 6.82936098888093 "UP"
"cg01880569" "chr16" 82660328 "-" "cg01880569" NA NA NA NA NA NA "chr16:82660651-82661813" "N_Shore" "CDH13" "NM_001257" "TSS1500" "" "" "" "" "" "" "TRUE" -0.577528717419674 0.614199698924731 -5.59727369607466 2.13298139963135e-07 0.000317667984811346 6.82283093697622 "DOWN"
"cg14659978" "chr2" 97563966 "+" "cg14659978" NA NA NA NA NA NA "" "OpenSea" "FAM178B;FAM178B" "NM_001122646;NM_016490" "Body;TSS200" "" "" "TRUE" "" "" "" "" 0.529822220777424 0.385458827956989 5.59707090937204 2.13485299416336e-07 0.000317667984811346 6.82201882248472 "UP"
"cg07027305" "chr7" 2059796 "-" "cg07027305" "rs55988458" 0.153565 NA NA NA NA "chr7:2059907-2060131" "N_Shore" "MAD1L1;MAD1L1;MAD1L1" "NM_003550;NM_001013837;NM_001013836" "Body;Body;Body" "" "" "TRUE" "7:2026194-2026842" "7:2059100-2059936" "Unclassified" "TRUE" -0.410938727505656 0.870514440860215 -5.59645058477531 2.14058821555609e-07 0.000317667984811346 6.81953465032555 "DOWN"
"cg03804083" "chr3" 168891416 "-" "cg03804083" NA NA NA NA NA NA "" "OpenSea" "MECOM" "NM_004991" "Body" "" "" "TRUE" "" "" "" "" 0.722507856524006 -0.178151021505376 5.59603787870437 2.14441227143351e-07 0.000317667984811346 6.81788198622651 "UP"
"cg18820595" "chr19" 41111131 "+" "cg18820595" NA NA NA NA NA NA "chr19:41111083-41111767" "Island" "LTBP4;LTBP4;LTBP4" "NM_001042545;NM_001042544;NM_003573" "Body;Body;Body" "" "" "" "19:45802809-45803635" "19:41110773-41112564" "Promoter_Associated" "" 0.396850189133822 -2.32916989247312 5.59583854448838 2.14626166501162e-07 0.000317667984811346 6.81708378138678 "UP"
"cg07419021" "chr2" 162274436 "-" "cg07419021" NA NA NA NA NA NA "chr2:162275161-162275596" "N_Shore" "TBR1" "NM_006593" "Body" "" "" "" "" "2:162274292-162274478" "Unclassified_Cell_type_specific" "" -0.782137738206973 -1.34562945806452 -5.59567785738378 2.14775363595301e-07 0.000317667984811346 6.81644034306594 "DOWN"
"cg08029299" "chr1" 201531514 "-" "cg08029299" NA NA NA NA NA NA "" "OpenSea" "" "" "" "" "" "TRUE" "" "" "" "TRUE" -0.530437208260565 2.16849225806452 -5.59467924463363 2.15704854850367e-07 0.000317667984811346 6.81244180050541 "DOWN"
"cg24053265" "chr22" 49498271 "-" "cg24053265" NA NA NA NA NA NA "chr22:49498162-49498377" "Island" "" "" "" "" "" "" "22:47884228-47884418" "" "" "" 0.961315550197575 1.84019159139785 5.59457598984952 2.15801187528352e-07 0.000317667984811346 6.81202837756798 "UP"
"cg00415333" "chr6" 137493017 "+" "cg00415333" NA NA NA NA NA NA "" "OpenSea" "IL22RA2;IL22RA2;IL22RA2" "NM_181309;NM_052962;NM_181310" "5'UTR;5'UTR;5'UTR" "" "" "TRUE" "" "" "" "" 0.758857606558385 1.38238425806452 5.59398762372578 2.16350916519894e-07 0.000317667984811346 6.80967268103363 "UP"
"cg21620078" "chr5" 55307817 "+" "cg21620078" "rs140801200" 0.0151 NA NA NA NA "" "OpenSea" "" "" "" "" "" "TRUE" "" "" "" "TRUE" -0.486176382865415 1.77319806451613 -5.59368218374908 2.16636840457222e-07 0.000317667984811346 6.80844980863216 "DOWN"
"cg15821214" "chr2" 95939815 "-" "cg15821214" NA NA NA NA NA NA "" "OpenSea" "PROM2;PROM2;PROM2" "NM_001165977;NM_144707;NM_001165978" "TSS1500;TSS1500;TSS1500" "" "" "" "" "" "" "" 0.657017286032349 1.1929528172043 5.59257125252626 2.17679920034642e-07 0.000317667984811346 6.80400230395001 "UP"
"cg26137121" "chr8" 145578601 "-" "cg26137121" NA NA NA NA NA NA "chr8:145577098-145578142" "S_Shore" "C8ORFK29" "NR_015428" "TSS200" "" "" "" "" "" "" "TRUE" 0.640503202591092 0.55125864516129 5.59234896310285 2.17889223902991e-07 0.000317667984811346 6.80311244015603 "UP"
"cg24173629" "chr22" 25575559 "+" "cg24173629" NA NA NA NA NA NA "chr22:25574876-25575542" "S_Shore" "KIAA1671" "NM_001145206" "Body" "" "" "" "" "" "" "TRUE" -0.533815851296958 1.32698127956989 -5.59225818756886 2.17974753363745e-07 0.000317667984811346 6.80274905448795 "DOWN"
"cg13858407" "chr2" 235935606 "+" "cg13858407" NA NA NA NA NA NA "" "OpenSea" "SH3BP4" "NM_014521" "5'UTR" "" "" "" "2:235600147-235600911" "" "" "TRUE" 0.317311765190836 -0.0667930021505376 5.59213981729911 2.18086332316099e-07 0.000317667984811346 6.80227520788155 "UP"
"cg14096855" "chr10" 5541823 "+" "cg14096855" NA NA NA NA NA NA "chr10:5540785-5541515" "S_Shore" "CALML5" "NM_017422" "TSS1500" "" "" "" "" "" "" "" 0.554954995997604 0.999624817204301 5.59039908249881 2.19733683604548e-07 0.000317667984811346 6.79530744184008 "UP"
"cg25288155" "chr11" 73357396 "+" "cg25288155" NA NA NA NA NA NA "" "OpenSea" "PLEKHB1;PLEKHB1;PLEKHB1;PLEKHB1;PLEKHB1;PLEKHB1" "NM_001130033;NM_021200;NM_021200;NM_001130035;NM_001130034;NM_001130033" "5'UTR;1stExon;5'UTR;TSS1500;TSS1500;1stExon" "" "RDMR" "" "" "" "" "" -0.451295935847421 0.520355333333333 -5.58939612661881 2.20688374110432e-07 0.000317667984811346 6.79129330386585 "DOWN"
"cg02611282" "chr7" 28338985 "+" "cg02611282" NA NA NA NA NA NA "" "OpenSea" "CREB5;CREB5" "NM_182899;NM_182899" "5'UTR;1stExon" "" "" "" "" "" "" "" 0.738620980913647 0.599031119354839 5.58923681029805 2.20840397866734e-07 0.000317667984811346 6.79065570234998 "UP"
"cg12050175" "chr10" 44754714 "+" "cg12050175" NA NA NA NA NA NA "" "OpenSea" "" "" "" "" "" "TRUE" "" "" "" "" 0.797552579679286 -0.460476623655914 5.58759313657867 2.22414846609603e-07 0.000317667984811346 6.78407804144269 "UP"
"cg12084631" "chr14" 35854012 "-" "cg12084631" NA NA NA NA NA NA "" "OpenSea" "" "" "" "" "" "TRUE" "" "14:35853772-35854621" "Unclassified_Cell_type_specific" "TRUE" -0.483186930792692 1.21003182795699 -5.58695582739718 2.23028274266919e-07 0.000317667984811346 6.78152790145009 "DOWN"
"cg03561416" "chr6" 157254584 "+" "cg03561416" NA NA NA NA NA NA "" "OpenSea" "ARID1B;ARID1B;ARID1B" "NM_017519;NM_175863;NM_020732" "Body;Body;Body" "" "" "TRUE" "" "" "" "" 0.805927962696228 0.834696344086021 5.58670452081052 2.23270620000217e-07 0.000317667984811346 6.78052235684402 "UP"
"cg20416179" "chr6" 150690143 "-" "cg20416179" NA NA NA NA NA NA "" "OpenSea" "IYD;IYD;IYD;IYD;IYD;IYD" "NM_203395;NM_001164694;NM_001164695;NM_203395;NM_001164694;NM_001164695" "5'UTR;1stExon;1stExon;1stExon;5'UTR;5'UTR" "" "" "" "" "" "" "" 0.673036675359502 1.65669492473118 5.58393975086982 2.25953928221361e-07 0.000317667984811346 6.7694611923977 "UP"
"cg20604028" "chr8" 29413587 "+" "cg20604028" NA NA NA NA NA NA "" "OpenSea" "" "" "" "" "" "TRUE" "" "8:29412669-29413605" "Unclassified" "" 0.677657883091791 1.02177322580645 5.58239720158758 2.27464756426518e-07 0.000317667984811346 6.76329096163511 "UP"
"cg08728495" "chr12" 125102346 "-" "cg08728495" NA NA NA NA NA NA "" "OpenSea" "" "" "" "" "" "" "12:123668275-123668763" "" "" "" 0.642265942324178 0.0968771182795699 5.58212928104293 2.27728176069945e-07 0.000317667984811346 6.76221935612175 "UP"
"cg23302649" "chr14" 29243690 "-" "cg23302649" NA NA NA NA NA NA "chr14:29243403-29243763" "Island" "C14orf23;C14orf23" "NR_026732;NR_026731" "Body;Body" "" "" "TRUE" "14:28313155-28313626" "14:29243446-29244295" "Unclassified_Cell_type_specific" "" -0.935064149263315 -0.728498597849462 -5.58195517815378 2.27899514601523e-07 0.000317667984811346 6.76152300747814 "DOWN"
"cg03085524" "chr8" 144852570 "-" "cg03085524" "rs6558390" 0.392987 NA NA NA NA "chr8:144852777-144854555" "N_Shore" "" "" "" "" "CDMR" "" "8:144924550-144927040" "" "" "TRUE" -0.500155593635155 0.791328387096774 -5.58187972340932 2.27973810587641e-07 0.000317667984811346 6.76122121897029 "DOWN"
"cg24168413" "chr19" 35630388 "+" "cg24168413" "rs77395635" 0.013901 NA NA NA NA "chr19:35632356-35632572" "N_Shore" "FXYD1;FXYD1" "NM_021902;NM_005031" "5'UTR;TSS200" "" "RDMR" "TRUE" "" "" "" "TRUE" -0.254443433462633 0.190858021505376 -5.58183944460144 2.28013480564759e-07 0.000317667984811346 6.76106012079727 "DOWN"
"cg00891645" "chr15" 81246794 "-" "cg00891645" NA NA NA NA NA NA "" "OpenSea" "" "" "" "" "" "TRUE" "" "" "" "" 1.01115883923868 1.23653841935484 5.58118976804636 2.28654273669604e-07 0.000317667984811346 6.75846176600299 "UP"
"cg02587648" "chr1" 2023258 "-" "cg02587648" "rs17232167" 0.091555 NA NA NA NA "chr1:2025205-2026225" "N_Shore" "PRKCZ;PRKCZ" "NM_002744;NM_001033581" "Body;5'UTR" "" "" "" "1:2012803-2013154" "1:2022281-2023543" "Unclassified" "TRUE" -0.710669886442381 -0.419637712903226 -5.58092637434187 2.28914569036763e-07 0.000317667984811346 6.75740837459309 "DOWN"
"cg07179981" "chr7" 922051 "-" "cg07179981" NA NA NA NA NA NA "" "OpenSea" "C7orf20" "NM_015949" "Body" "" "" "" "7:888464-888862" "" "" "" 0.922977862275514 0.701896989247312 5.57962500875999 2.30204900350327e-07 0.000317667984811346 6.75220416511913 "UP"
"cg01836096" "chr8" 145578603 "-" "cg01836096" NA NA NA NA NA NA "chr8:145577098-145578142" "S_Shore" "C8ORFK29" "NR_015428" "TSS200" "" "" "" "" "" "" "TRUE" 0.724956556878856 1.02461751935484 5.57877097198573 2.31055572195162e-07 0.000317667984811346 6.74878915371194 "UP"
"cg15391651" "chr1" 165132273 "+" "cg15391651" NA NA NA NA NA NA "" "OpenSea" "" "" "" "" "" "TRUE" "" "" "" "" 0.566932579584192 -0.869450204301075 5.57850117604428 2.31324945783531e-07 0.000317667984811346 6.74771038037109 "UP"
"cg14140379" "chr4" 6695380 "+" "cg14140379" NA NA NA NA NA NA "" "OpenSea" "S100P" "NM_005980" "TSS200" "" "" "" "" "" "" "" 0.80643396443135 0.938727709677419 5.57814295110092 2.31683086267906e-07 0.000317667984811346 6.74627806387746 "UP"
"cg01829342" "chr14" 52218954 "+" "cg01829342" NA NA NA NA NA NA "" "OpenSea" "" "" "" "" "" "" "14:51288642-51289021" "" "" "" 0.908043054594344 1.32901790043011 5.57800369915359 2.31822452211695e-07 0.000317667984811346 6.74572129463004 "UP"
"cg26345105" "chr1" 228634265 "-" "cg26345105" NA NA NA NA NA NA "chr1:228633382-228634127" "S_Shore" "" "" "" "" "" "" "1:226700014-226701068" "" "" "TRUE" -0.624272237089216 0.56680547311828 -5.57773721865598 2.3208938026221e-07 0.000317667984811346 6.74465584755315 "DOWN"
"cg22898814" "chr14" 37053331 "+" "cg22898814" NA NA "rs3809438" 0.112624 "rs3809438" 0.112624 "chr14:37053134-37053690" "Island" "" "" "" "" "" "" "14:36121988-36123264" "" "" "" -0.672368663459906 -0.901968831182796 -5.57690226407954 2.32927691752301e-07 0.000317667984811346 6.74131767403412 "DOWN"
"cg07240873" "chr5" 140235968 "-" "cg07240873" NA NA NA NA NA NA "chr5:140235737-140236033" "Island" "PCDHA6;PCDHA2;PCDHA1;PCDHA10;PCDHA9;PCDHA7;PCDHA1;PCDHA6;PCDHA5;PCDHA3;PCDHA4;PCDHA10;PCDHA10;PCDHA8" "NM_031849;NM_018905;NM_031411;NM_031860;NM_031857;NM_018910;NM_018900;NM_018909;NM_018908;NM_018906;NM_018907;NM_018901;NM_031859;NM_018911" "Body;Body;Body;1stExon;Body;Body;Body;Body;Body;Body;Body;1stExon;1stExon;Body" "" "" "" "5:140215864-140216266" "" "" "" -0.376321133590128 -0.780227007526882 -5.5756615289044 2.34178906718474e-07 0.000317667984811346 6.73635761658645 "DOWN"
"cg11692820" "chr1" 217263621 "-" "cg11692820" "rs4272688" 0.389973 NA NA NA NA "chr1:217262998-217263214" "S_Shore" "ESRRG;ESRRG;ESRRG" "NM_206594;NM_206595;NM_001134285" "TSS1500;TSS1500;5'UTR" "" "" "" "1:215330130-215330271" "" "" "" 0.476874602477779 -1.62958021505376 5.57518524681903 2.34660961601584e-07 0.000317667984811346 6.73445373452473 "UP"
"cg12397274" "chr6" 54172183 "+" "cg12397274" NA NA NA NA NA NA "" "OpenSea" "TINAG" "NM_014464" "TSS1500" "" "" "" "" "" "" "" 0.723201941108853 0.881180129032258 5.57494440559714 2.34905092525474e-07 0.000317667984811346 6.73349102930841 "UP"
"cg14856606" "chr1" 207277547 "-" "cg14856606" NA NA NA NA NA NA "" "OpenSea" "C4BPA" "NM_000715" "TSS200" "" "" "" "" "" "" "" 0.745096573797718 -0.230485898924731 5.57473771635521 2.35114803702652e-07 0.000317667984811346 6.73266485425159 "UP"
"cg12789279" "chr7" 140339594 "-" "cg12789279" NA NA NA NA NA NA "chr7:140339997-140341136" "N_Shore" "" "" "" "" "RDMR" "" "" "7:140339564-140339627" "Unclassified_Cell_type_specific" "TRUE" -0.642137215127561 -0.698788974193548 -5.57308640168194 2.36796872341383e-07 0.000317667984811346 6.72606476830792 "DOWN"
"cg14692453" "chr2" 97508486 "+" "cg14692453" NA NA NA NA NA NA "chr2:97505219-97505600" "S_Shelf" "ANKRD23" "NM_144994" "Body" "" "" "" "" "" "" "" 0.835909237846162 1.28742080322581 5.57253984755171 2.37356202296592e-07 0.000317667984811346 6.72388046895802 "UP"
"cg10804656" "chr10" 22623460 "+" "cg10804656" NA NA NA NA NA NA "chr10:22623350-22625875" "Island" "" "" "" "" "" "TRUE" "10:22663357-22663769" "" "" "" -0.485902757509998 0.506868744086021 -5.57250346962231 2.37393476552185e-07 0.000317667984811346 6.72373508846631 "DOWN"
"cg20545907" "chr5" 17401890 "-" "cg20545907" NA NA NA NA NA NA "" "OpenSea" "" "" "" "" "" "TRUE" "" "" "" "" 0.854615520980857 1.10568983870968 5.57237281939098 2.37527393279162e-07 0.000317667984811346 6.72321296256198 "UP"
"cg08248577" "chr16" 19727447 "-" "cg08248577" NA NA NA NA NA NA "chr16:19729194-19729896" "N_Shore" "IQCK;C16orf88" "NM_153208;NM_001012991" "TSS1500;5'UTR" "" "" "" "" "" "" "" 0.470976357010229 0.103979887096774 5.5717466203803 2.38170278270661e-07 0.000317667984811346 6.72071052422212 "UP"
"cg17397493" "chr5" 35231272 "-" "cg17397493" NA NA NA NA NA NA "" "OpenSea" "PRLR" "NM_000949" "TSS1500" "" "" "" "" "" "" "" 0.763584123349013 1.30522683870968 5.57145207546697 2.38473261928932e-07 0.000317667984811346 6.71953349989121 "UP"
"cg04339360" "chr13" 73635568 "+" "cg04339360" NA NA NA NA NA NA "chr13:73632860-73634370" "S_Shore" "KLF5" "NM_001730" "Body" "" "CDMR" "" "" "13:73635515-73635676" "Unclassified_Cell_type_specific" "" 0.826638425175809 1.78821956989247 5.57137943856835 2.38548038002137e-07 0.000317667984811346 6.71924324176453 "UP"
"cg08097973" "chr11" 71793051 "-" "cg08097973" NA NA NA NA NA NA "chr11:71791385-71791960" "S_Shore" "LRTOMT;LRTOMT;LRTOMT;LRTOMT;NUMA1;LRTOMT;LRTOMT" "NM_001145308;NM_001145310;NM_001145307;NR_026886;NM_006185;NM_001145309;NM_145309" "5'UTR;5'UTR;5'UTR;Body;TSS1500;5'UTR;5'UTR" "" "" "" "" "" "" "" 0.738150838225519 0.410467305376344 5.57103392269442 2.38904044550187e-07 0.000317667984811346 6.71786257988366 "UP"
"cg22040039" "chr12" 112195089 "+" "cg22040039" NA NA NA NA NA NA "" "OpenSea" "" "" "" "" "" "TRUE" "" "" "" "" 0.668448001801125 0.710303139784946 5.57039223211927 2.39566602177677e-07 0.000317667984811346 6.7152985289171 "UP"
"cg05802386" "chr1" 43422920 "+" "cg05802386" NA NA NA NA NA NA "chr1:43423467-43424768" "N_Shore" "SLC2A1" "NM_006516" "Body" "" "RDMR" "" "" "" "" "" 0.656755072592337 0.27229217227957 5.5685451063938 2.41483876097866e-07 0.000317667984811346 6.70791861661378 "UP"
"cg01639524" "chr6" 163818125 "+" "cg01639524" NA NA NA NA NA NA "" "OpenSea" "" "" "" "" "" "TRUE" "6:163737900-163738142" "" "" "" -0.643494756286844 -1.13748110752688 -5.56852851277476 2.41501167948635e-07 0.000317667984811346 6.70785232459999 "DOWN"
"cg26864905" "chr6" 137366369 "-" "cg26864905" NA NA NA NA NA NA "chr6:137365299-137366126" "S_Shore" "IL20RA" "NM_014432" "TSS200" "" "" "" "" "" "" "" 1.35901486312525 0.964538261290323 5.56774784036501 2.42316064445342e-07 0.000317667984811346 6.70473362101112 "UP"
"cg05337637" "chr9" 140111188 "+" "cg05337637" NA NA NA NA NA NA "chr9:140111749-140111992" "N_Shore" "NDOR1;NDOR1;NDOR1;NDOR1" "NM_014434;NM_001144026;NM_001144028;NM_001144027" "3'UTR;3'UTR;3'UTR;3'UTR" "" "" "" "" "" "" "" 0.720776939225876 0.726476227956989 5.56761187818517 2.42458262723313e-07 0.000317667984811346 6.70419048782741 "UP"
"cg26144734" "chr15" 31898033 "-" "cg26144734" NA NA NA NA NA NA "" "OpenSea" "OTUD7A" "NM_130901" "Body" "" "" "TRUE" "" "15:31897517-31898166" "Unclassified_Cell_type_specific" "" 0.601471743019034 0.222637580645161 5.56743723897905 2.42641032146165e-07 0.000317667984811346 6.70349285936856 "UP"
"cg08109625" "chr1" 2036643 "+" "cg08109625" "rs117049609" 0.059028 NA NA NA NA "chr1:2038555-2038863" "N_Shore" "PRKCZ;PRKCZ;PRKCZ" "NM_001033582;NM_002744;NM_001033581" "5'UTR;Body;5'UTR" "" "" "" "" "1:2035943-2036692" "Unclassified_Cell_type_specific" "TRUE" 0.695364303854171 1.05225794623656 5.56646878824136 2.43657024752412e-07 0.000317667984811346 6.69962439408216 "UP"
"cg17102042" "chr7" 157423211 "+" "cg17102042" NA NA NA NA NA NA "" "OpenSea" "PTPRN2;PTPRN2;PTPRN2" "NM_002847;NM_130842;NM_130843" "Body;Body;Body" "" "" "" "7:157115904-157115973" "" "" "" 1.05518700152734 1.51362097849462 5.5664301540363 2.4369764200506e-07 0.000317667984811346 6.6994700768565 "UP"
"cg13130398" "chr1" 174844397 "+" "cg13130398" NA NA NA NA NA NA "" "OpenSea" "RABGAP1L;RABGAP1L" "NM_001035230;NM_014857" "TSS1500;Body" "" "" "" "" "" "" "" 0.969981514061294 1.07798816129032 5.56610060042525 2.44044381370193e-07 0.000317667984811346 6.69815375635017 "UP"
"cg16495212" "chr15" 83317306 "+" "cg16495212" NA NA NA NA NA NA "chr15:83315116-83317541" "Island" "CPEB1" "NM_030594" "TSS1500" "" "" "" "15:81112212-81114551" "15:83315862-83317582" "Unclassified" "TRUE" -0.446292878864532 0.513807795698925 -5.56596655771489 2.44185552673975e-07 0.000317667984811346 6.6976183664894 "DOWN"
"cg26452868" "chr10" 57387715 "+" "cg26452868" NA NA NA NA NA NA "chr10:57388068-57388528" "N_Shore" "" "" "" "" "CDMR" "" "10:57057447-57057789" "" "" "" -1.20706788308767 -0.582732669354839 -5.56547279950377 2.44706261265311e-07 0.000317667984811346 6.6956462635387 "DOWN"
"cg27434467" "chr10" 101686326 "+" "cg27434467" NA NA "rs56384589" 0.001652 NA NA "" "OpenSea" "NCRNA00093;DNMBP" "NR_024130;NM_015221" "TSS1500;Body" "" "" "" "" "" "" "" 0.797277901743005 1.88846386021505 5.56264847826173 2.47705747554704e-07 0.000320704301084745 6.68436734320763 "UP"
"cg07379581" "chr1" 201350797 "-" "cg07379581" NA NA NA NA NA NA "" "OpenSea" "LAD1" "NM_005558" "3'UTR" "" "" "" "" "" "" "" 0.795149800235767 0.372456189247312 5.561847031547 2.48563451355643e-07 0.000320958878708992 6.68116726571443 "UP"
"cg00332937" "chr5" 72740460 "+" "cg00332937" "rs61314305" 0.026508 NA NA NA NA "chr5:72740051-72740800" "Island" "" "" "" "" "RDMR" "" "5:72775495-72776311" "" "" "" -0.729545652288637 -0.605050903225806 -5.56090271235943 2.49577796617433e-07 0.000321413833398735 6.67739699888374 "DOWN"
"cg14126884" "chr9" 134533116 "-" "cg14126884" NA NA NA NA NA NA "" "OpenSea" "RAPGEF1;RAPGEF1" "NM_198679;NM_005312" "Body;Body" "" "" "TRUE" "" "" "" "" 0.732008005224689 0.472692010752688 5.55938901389195 2.51212222858317e-07 0.000321508017377362 6.67135408001463 "UP"
"cg05132828" "chr12" 123560479 "-" "cg05132828" NA NA NA NA NA NA "" "OpenSea" "PITPNM2" "NM_020845" "5'UTR" "" "" "TRUE" "" "12:123559996-123561433" "Promoter_Associated_Cell_type_specific" "" 0.554150442735427 -0.480881798924731 5.55895231278845 2.51685702707606e-07 0.000321508017377362 6.6696108477374 "UP"
"cg15479752" "chr19" 35940862 "+" "cg15479752" NA NA NA NA NA NA "" "OpenSea" "FFAR2" "NM_005306" "1stExon" "" "" "" "19:40632611-40633137" "" "" "" 0.666906316158506 0.644535720430108 5.5578119041876 2.52926288760292e-07 0.000321508017377362 6.6650588505283 "UP"
"cg08907956" "chr10" 65283086 "+" "cg08907956" NA NA NA NA NA NA "chr10:65280870-65282030" "S_Shore" "REEP3" "NM_001001330" "Body" "" "" "" "" "" "" "" 0.644929858118012 1.4178704516129 5.55723342149849 2.53557879059659e-07 0.000321508017377362 6.66274997912999 "UP"
"cg14469693" "chr5" 122518006 "+" "cg14469693" "rs75662482" 0.017376 NA NA NA NA "" "OpenSea" "PRDM6" "NM_001136239" "Body" "" "" "TRUE" "" "" "" "" 0.700914682382179 0.815043634408602 5.55682225610918 2.54007732057706e-07 0.000321508017377362 6.66110898350456 "UP"
"cg20207470" "chr17" 37366501 "+" "cg20207470" NA NA NA NA NA NA "chr17:37365986-37366539" "Island" "" "" "" "" "" "" "" "17:37365665-37366804" "Unclassified_Cell_type_specific" "TRUE" -0.536224960184607 0.295917782795699 -5.55657591316678 2.54277629077412e-07 0.000321508017377362 6.66012583595231 "DOWN"
"cg26209990" "chr7" 127911258 "-" "cg26209990" NA NA NA NA NA NA "chr7:127910860-127911287" "Island" "" "" "" "" "" "" "7:127698145-127699454" "" "" "" -0.463596889556549 0.194289 -5.55656794950264 2.54286358880742e-07 0.000321508017377362 6.66009405354732 "DOWN"
"cg13671890" "chr12" 118540222 "+" "cg13671890" NA NA NA NA NA NA "chr12:118541054-118542135" "N_Shore" "VSIG10" "NM_019086" "Body" "" "" "" "" "12:118539953-118540269" "Unclassified_Cell_type_specific" "TRUE" 0.787765036625383 2.0331203655914 5.55496401588263 2.56050605051643e-07 0.000321950211288979 6.65369331544502 "UP"
"cg14618583" "chr6" 170682037 "-" "cg14618583" NA NA NA NA NA NA "chr6:170686006-170687003" "N_Shelf" "FAM120B" "NM_032448" "Body" "" "" "TRUE" "" "" "" "" 1.18678874678806 3.13969055913979 5.55493256972325 2.5608531400356e-07 0.000321950211288979 6.65356783366369 "UP"
"cg06582512" "chr12" 47629311 "-" "cg06582512" NA NA NA NA NA NA "chr12:47629034-47629680" "Island" "FAM113B" "NM_138371" "Body" "" "" "" "12:45915248-45916046" "" "" "" 0.840195594766825 0.981406591397849 5.55393616406881 2.57187498489362e-07 0.000321950211288979 6.64959198353086 "UP"
"cg15992935" "chr6" 137366346 "+" "cg15992935" NA NA NA NA NA NA "chr6:137365299-137366126" "S_Shore" "IL20RA" "NM_014432" "TSS200" "" "" "" "" "" "" "" 1.05518320204761 2.2679214516129 5.55384501395 2.57288557193486e-07 0.000321950211288979 6.64922829408539 "UP"
"cg01605366" "chr11" 106255565 "-" "cg01605366" NA NA NA NA NA NA "" "OpenSea" "" "" "" "" "" "TRUE" "" "" "" "" 0.622031552840747 0.252200387096774 5.55214849029644 2.59176630280969e-07 0.000322479135484297 6.64245967785802 "UP"
"cg06099971" "chr15" 42386816 "-" "cg06099971" NA NA NA NA NA NA "" "OpenSea" "PLA2G4D" "NM_178034" "TSS200" "" "" "" "" "" "" "" 0.435305650589342 -0.443441580645161 5.55073102828651 2.60764551886696e-07 0.000322479135484297 6.63680519310471 "UP"
"cg15149098" "chr19" 49055027 "+" "cg15149098" NA NA NA NA NA NA "" "OpenSea" "SULT2B1" "NM_177973" "TSS1500" "" "" "" "" "" "" "" 0.851395178841579 1.86550378494624 5.54955929664573 2.62084395499596e-07 0.000322479135484297 6.63213148906945 "UP"
"cg07109801" "chr3" 49057661 "+" "cg07109801" NA NA NA NA NA NA "chr3:49058325-49059986" "N_Shore" "MIR425;DALRD3;NDUFAF3;NDUFAF3;NDUFAF3;NDUFAF3" "NR_029948;NM_018114;NM_199070;NM_199074;NM_199069;NM_199073" "Body;5'UTR;TSS1500;TSS1500;TSS1500;TSS1500" "" "" "" "" "" "" "" 0.479441884803104 -0.259953740860215 5.54928773391631 2.62391219196833e-07 0.000322479135484297 6.63104837017181 "UP"
"cg12970171" "chr5" 6766613 "+" "cg12970171" NA NA NA NA NA NA "" "OpenSea" "" "" "" "" "" "TRUE" "" "5:6765628-6766677" "Unclassified" "TRUE" 0.415254939597367 -0.762063225806452 5.54910774142076 2.62594776923657e-07 0.000322479135484297 6.63033049010976 "UP"
"cg26851107" "chr11" 70508659 "+" "cg26851107" NA NA NA NA NA NA "chr11:70508328-70508617" "S_Shore" "SHANK2;SHANK2" "NM_012309;NM_133266" "Body;TSS1500" "" "" "TRUE" "" "" "" "TRUE" -0.75200457077498 -0.675974505376344 -5.54830020185188 2.63509950783869e-07 0.000322479135484297 6.62710984577511 "DOWN"
"cg23337031" "chr2" 236416064 "+" "cg23337031" NA NA NA NA NA NA "" "OpenSea" "AGAP1;AGAP1" "NM_014914;NM_001037131" "Body;Body" "" "" "" "2:236080731-236080804" "" "" "" 0.811199359719162 0.874730419354839 5.54825461438274 2.63561707662997e-07 0.000322479135484297 6.62692803968791 "UP"
"cg10172675" "chr8" 104132683 "+" "cg10172675" NA NA NA NA NA NA "" "OpenSea" "" "" "" "" "" "" "" "" "" "" 0.696766215351408 -0.724941913978495 5.54815600144375 2.63673700139692e-07 0.000322479135484297 6.62653476668684 "UP"
"cg16386719" "chr5" 154426475 "+" "cg16386719" NA NA NA NA NA NA "" "OpenSea" "" "" "" "" "" "TRUE" "" "" "" "" 0.507286156101445 0.514272347311828 5.54704652755799 2.64936926420805e-07 0.000322479135484297 6.6221103642326 "UP"
"cg23052568" "chr5" 42995527 "-" "cg23052568" NA NA NA NA NA NA "chr5:42994626-42994936" "S_Shore" "" "" "" "" "RDMR" "" "5:43031284-43031361" "" "" "" -1.35709962455128 -0.94518923655914 -5.54694228017165 2.65055925253691e-07 0.000322479135484297 6.62169466433782 "DOWN"
"cg07347128" "chr12" 48336360 "+" "cg07347128" "rs4307774" 0.186733 NA NA NA NA "" "OpenSea" "" "" "" "" "" "TRUE" "12:46622164-46623057" "12:48335638-48336750" "Unclassified" "TRUE" -1.21545402755324 1.27424665591398 -5.54686042876363 2.65149395730748e-07 0.000322479135484297 6.6213682739223 "DOWN"
"cg26092367" "chr6" 145431290 "+" "cg26092367" NA NA NA NA NA NA "" "OpenSea" "" "" "" "" "" "TRUE" "" "" "" "" 0.832161810151652 1.39053825806452 5.54639483160821 2.65681701366225e-07 0.000322479135484297 6.61951170415729 "UP"
"cg01777341" "chr12" 51784862 "-" "cg01777341" NA NA NA NA NA NA "chr12:51785279-51785821" "N_Shore" "GALNT6" "NM_007210" "5'UTR" "" "RDMR" "" "" "12:51784541-51786068" "Promoter_Associated" "TRUE" 0.47282791264108 -0.605028172043011 5.54457402733842 2.67773466904835e-07 0.000324207559760349 6.61225196131114 "UP"
"cg20034617" "chr9" 140172277 "+" "cg20034617" "rs78564072" 0.026476 NA NA NA NA "chr9:140172613-140176105" "N_Shore" "C9orf167" "NM_017723" "TSS200" "" "" "" "" "9:140171561-140172976" "Promoter_Associated" "" -0.73708136222722 0.0381692827956989 -5.54359702264552 2.68902515491436e-07 0.000324309092842195 6.6083570102861 "DOWN"
"cg11873462" "chr8" 144611940 "+" "cg11873462" NA NA NA NA NA NA "" "OpenSea" "ZC3H3" "NM_015117" "Body" "" "" "TRUE" "" "8:144611533-144612058" "Unclassified_Cell_type_specific" "" -0.699236472575363 2.00216788172043 -5.54334607168477 2.69193273112518e-07 0.000324309092842195 6.60735661622057 "DOWN"
"cg08190858" "chr12" 54321346 "-" "cg08190858" "rs114426385" 0.031277 NA NA NA NA "chr12:54321301-54321721" "Island" "" "" "" "" "" "" "12:52607569-52607988" "" "" "" -0.98588840269772 -0.409680188172043 -5.5421237173435 2.70613937073673e-07 0.000325213648060677 6.60248411868007 "DOWN"
"cg09354556" "chr3" 47051341 "+" "cg09354556" NA NA NA NA NA NA "chr3:47050486-47051609" "Island" "" "" "" "" "" "TRUE" "3:47025526-47026835" "3:47050672-47051702" "Gene_Associated" "TRUE" -0.639951298636947 -0.430720784946237 -5.53773870652215 2.75771133076802e-07 0.000330563340576542 6.58500902455863 "DOWN"
"cg13826247" "chr12" 54424203 "+" "cg13826247" NA NA NA NA NA NA "chr12:54424610-54425173" "N_Shore" "HOXC4;HOXC5;HOXC6;HOXC6" "NM_014620;NR_003084;NM_153693;NM_004503" "5'UTR;Body;3'UTR;3'UTR" "" "" "" "12:52710187-52710507" "12:54424046-54425649" "Unclassified_Cell_type_specific" "" -0.525837221320955 -0.26359868172043 -5.53718666068838 2.76427186710269e-07 0.000330563340576542 6.58280948959754 "DOWN"
"cg02736395" "chr1" 227748424 "-" "cg02736395" NA NA NA NA NA NA "chr1:227748423-227748860" "Island" "" "" "" "" "" "" "1:225814324-225816222" "1:227748157-227749276" "Unclassified_Cell_type_specific" "" -0.529327302393853 0.804403903225806 -5.53640841921712 2.77354653470115e-07 0.000330857524608311 6.57970889497854 "DOWN"
"cg14537332" "chr11" 70508113 "-" "cg14537332" NA NA NA NA NA NA "chr11:70508328-70508617" "N_Shore" "SHANK2;SHANK2" "NM_012309;NM_133266" "Body;TSS200" "" "" "TRUE" "11:70185447-70185885" "" "" "TRUE" -0.761178646218536 -0.119835491397849 -5.53383894474554 2.80438545904522e-07 0.000333545909896502 6.56947333310008 "DOWN"
"cg12728032" "chr11" 34535357 "-" "cg12728032" NA NA NA NA NA NA "" "OpenSea" "ELF5" "NM_001422" "TSS200" "" "" "TRUE" "" "" "" "" 0.569317408902972 0.0659352043010753 5.5333887715335 2.80982297343154e-07 0.000333545909896502 6.56768029320739 "UP"
"cg17933936" "chr1" 226885709 "+" "cg17933936" NA NA NA NA NA NA "" "OpenSea" "ITPKB" "NM_002221" "Body" "" "" "" "" "1:226885623-226885905" "Promoter_Associated_Cell_type_specific" "" 0.709167636499133 -0.310445494623656 5.53095073526532 2.83945148117527e-07 0.00033567494275341 6.55797081643764 "UP"
"cg08324801" "chr17" 38263416 "+" "cg08324801" NA NA NA NA NA NA "" "OpenSea" "" "" "" "" "" "TRUE" "" "17:38263376-38264865" "Promoter_Associated" "" -0.48399629263555 0.324758399612903 -5.53005406533118 2.85042526535786e-07 0.00033567494275341 6.55440034841505 "DOWN"
"cg07420416" "chr1" 159820326 "-" "cg07420416" NA NA NA NA NA NA "chr1:159824006-159825011" "N_Shelf" "C1orf204" "NM_001134233" "Body" "" "" "" "" "" "" "" 0.735618622952421 -0.102898694623656 5.529901938044 2.85229117954366e-07 0.00033567494275341 6.55379461742082 "UP"
"cg16221240" "chr2" 130970934 "-" "cg16221240" "rs12471586" 0.496804 NA NA NA NA "chr2:130970933-130971242" "Island" "" "" "" "" "" "" "2:130687338-130687803" "" "" "" -0.32229688296328 0.615634033333333 -5.52964759557971 2.85541348838254e-07 0.00033567494275341 6.55278191033145 "DOWN"
"cg24116380" "chr5" 114791124 "+" "cg24116380" NA NA NA NA NA NA "" "OpenSea" "" "" "" "" "" "TRUE" "" "" "" "" -0.579064487921736 0.408567204301075 -5.52892519238705 2.86430000775093e-07 0.000335906286319606 6.54990566368465 "DOWN"
"cg12636785" "chr1" 242684042 "-" "cg12636785" NA NA NA NA NA NA "chr1:242686916-242687476" "N_Shelf" "PLD5" "NM_152666" "5'UTR" "" "" "" "" "" "" "" 0.692962224662702 -0.369598572043011 5.52804027579342 2.87522263256871e-07 0.000336374720670771 6.54638261743895 "UP"
"cg18849256" "chr12" 32309670 "+" "cg18849256" NA NA NA NA NA NA "" "OpenSea" "BICD1;BICD1" "NM_001714;NM_001003398" "Body;Body" "" "" "TRUE" "" "" "" "" 0.777965438270705 2.01602258064516 5.52620675133352 2.89798421607578e-07 0.00033822262324889 6.53908382249628 "UP"
"cg16966315" "chr7" 149112318 "+" "cg16966315" NA NA NA NA NA NA "chr7:149112306-149112545" "Island" "" "" "" "" "" "" "7:148743062-148743600" "" "" "" -0.872787793461729 -1.18132767311828 -5.52528538795979 2.90948875613243e-07 0.00033875100838546 6.53541655047005 "DOWN"
"cg15786180" "chr19" 54465583 "-" "cg15786180" NA NA "rs113392914" 0.302517 NA NA "chr19:54466357-54466725" "N_Shore" "CACNG8" "NM_031895" "TSS1500" "" "" "" "19:59157246-59157472" "" "" "" -1.01632573145988 -2.3981676344086 -5.52451643301984 2.91912454370867e-07 0.000339059807527532 6.53235613081861 "DOWN"
"cg23998749" "chr1" 154968781 "+" "cg23998749" NA NA NA NA NA NA "chr1:154971870-154972404" "N_Shelf" "" "" "" "" "" "" "" "" "" "" -0.364627784180586 1.86216172043011 -5.52215839035598 2.94886879993395e-07 0.00034040005202895 6.52297246905581 "DOWN"
"cg11374355" "chr19" 39925660 "-" "cg11374355" "rs73033380" 0.107045 NA NA NA NA "chr19:39926224-39926863" "N_Shore" "RPS16" "NM_001020" "Body" "" "" "" "" "" "" "" 0.438597053334992 -0.388189934516129 5.52209887563958 2.9496233493412e-07 0.00034040005202895 6.52273565956519 "UP"
"cg04847275" "chr14" 95693828 "-" "cg04847275" "rs114023958" 0.051141 NA NA NA NA "" "OpenSea" "CLMN" "NM_024734" "Body" "" "" "" "14:94763537-94763639" "" "" "" 0.640179436139842 0.69946864516129 5.52121718702634 2.96082392964362e-07 0.00034040005202895 6.51922755872605 "UP"
"cg08822602" "chr6" 168743643 "-" "cg08822602" NA NA NA NA NA NA "" "OpenSea" "" "" "" "" "" "" "6:168486401-168486509" "" "" "" 0.815644062479374 -0.690303484946237 5.52118583268445 2.96122300843975e-07 0.00034040005202895 6.51910280970106 "UP"
"cg03238090" "chr2" 8666220 "+" "cg03238090" "rs1032841" 0.39172 NA NA NA NA "" "OpenSea" "" "" "" "" "" "TRUE" "" "2:8666124-8666431" "Unclassified_Cell_type_specific" "TRUE" 0.429422954084248 -1.12561709677419 5.52080986356769 2.96601246330188e-07 0.00034040005202895 6.51760697400244 "UP"
"cg06603074" "chr18" 60192893 "+" "cg06603074" NA NA NA NA NA NA "chr18:60193915-60194205" "N_Shore" "ZCCHC2" "NM_017742" "Body" "" "" "" "" "" "" "" 0.48963591131811 -0.868044559139785 5.52028352191317 2.97273027361373e-07 0.00034040005202895 6.51551294691714 "UP"
"cg05486094" "chr2" 85804476 "-" "cg05486094" NA NA NA NA NA NA "" "OpenSea" "VAMP8" "NM_003761" "TSS200" "" "" "" "" "" "" "TRUE" 0.558284732356363 -0.620691709677419 5.51966443874634 2.98065086444715e-07 0.000340503944117521 6.51305007543494 "UP"
"cg00864770" "chr9" 130484472 "-" "cg00864770" NA NA NA NA NA NA "chr9:130486339-130486653" "N_Shore" "TTC16" "NM_144965" "Body" "" "" "" "" "9:130484381-130484557" "Unclassified_Cell_type_specific" "" 0.631213815846785 0.335259290322581 5.51660791882008 3.02006055344467e-07 0.000341556635326344 6.50089241557571 "UP"
"cg13176012" "chr2" 157176971 "-" "cg13176012" NA NA NA NA NA NA "chr2:157176251-157177346" "Island" "" "" "" "" "" "TRUE" "2:156884498-156885665" "2:157176288-157177199" "Unclassified_Cell_type_specific" "TRUE" -0.645242879262578 -0.423582419354839 -5.51659705558369 3.02020152753046e-07 0.000341556635326344 6.50084921161759 "DOWN"
"cg03013832" "chr5" 610376 "+" "cg03013832" NA NA NA NA NA NA "chr5:611944-612881" "N_Shore" "" "" "" "" "" "" "" "" "" "" 0.700602674706835 0.59170023655914 5.5156140299462 3.03298517276188e-07 0.000341556635326344 6.49693981079671 "UP"
"cg20737909" "chr11" 1507020 "+" "cg20737909" NA NA NA NA NA NA "" "OpenSea" "HCCA2" "NM_053005" "Body" "" "" "" "11:1463512-1463696" "" "" "TRUE" 0.695084795425502 -0.968697537634409 5.51501612982632 3.04078643592726e-07 0.000341556635326344 6.49456218314058 "UP"
"cg17159743" "chr7" 1315297 "-" "cg17159743" NA NA NA NA NA NA "chr7:1315050-1315947" "Island" "" "" "" "" "" "" "7:1281577-1282101" "7:1315124-1315314" "Unclassified_Cell_type_specific" "TRUE" 0.54576199485348 0.059818367311828 5.51432670148409 3.04980636951518e-07 0.000341556635326344 6.49182073663932 "UP"
"cg02537941" "chr13" 24793488 "-" "cg02537941" NA NA "rs2068034" 0.000214 "rs2068034" 0.000214 "" "OpenSea" "SPATA13;SPATA13" "NM_001166271;NM_153023" "5'UTR;5'UTR" "" "" "TRUE" "" "" "" "" -0.605157513161869 2.42630741935484 -5.51347315893414 3.06100980349715e-07 0.000341556635326344 6.48842693567152 "DOWN"
"cg22799691" "chr14" 103821330 "+" "cg22799691" NA NA NA NA NA NA "" "OpenSea" "" "" "" "" "" "TRUE" "" "14:103821190-103821458" "Unclassified_Cell_type_specific" "TRUE" 0.623953042578121 0.0915163139784946 5.51328610628877 3.06347040693078e-07 0.000341556635326344 6.48768322299928 "UP"
"cg19819837" "chr5" 145722517 "+" "cg19819837" "rs74996956" 0.016927 NA NA NA NA "chr5:145722467-145722925" "Island" "" "" "" "" "" "" "5:145702641-145702755" "" "" "" -0.551896204310903 -1.23492674193548 -5.51288652652604 3.06873322024895e-07 0.000341556635326344 6.4860945533095 "DOWN"
"cg18455616" "chr2" 99124870 "+" "cg18455616" NA NA NA NA NA NA "" "OpenSea" "INPP4A;INPP4A;INPP4A;INPP4A" "NM_001566;NM_004027;NM_001134224;NM_001134225" "5'UTR;5'UTR;5'UTR;5'UTR" "" "" "TRUE" "" "" "" "" -0.582514196451549 0.801382129032258 -5.51283095071731 3.06946590407263e-07 0.000341556635326344 6.48587359658462 "DOWN"
"cg25306480" "chr10" 134226517 "+" "cg25306480" NA NA NA NA NA NA "" "OpenSea" "PWWP2B;PWWP2B" "NM_138499;NM_001098637" "3'UTR;Body" "" "" "" "10:134076340-134076608" "" "" "TRUE" 0.463483070565636 0.598925531182796 5.51233732057922 3.07598121223722e-07 0.000341556635326344 6.48391108327829 "UP"
"cg08889009" "chr15" 59157123 "+" "cg08889009" NA NA NA NA NA NA "chr15:59157045-59157594" "Island" "" "" "" "high-CpG:56944355-56944540" "" "TRUE" "15:56944338-56944922" "15:59157110-59157644" "Unclassified_Cell_type_specific" "TRUE" -0.528794800941235 0.142711160215054 -5.51066281822786 3.09818377557705e-07 0.000341556635326344 6.47725444009069 "DOWN"
"cg14286140" "chr9" 93279614 "-" "cg14286140" NA NA NA NA NA NA "" "OpenSea" "" "" "" "" "" "TRUE" "" "" "" "" 0.470852809616424 -0.382142077419355 5.51044340888344 3.10110458933792e-07 0.000341556635326344 6.47638229561296 "UP"
"cg10265016" "chr2" 18061319 "+" "cg10265016" NA NA NA NA NA NA "chr2:18059493-18060920" "S_Shore" "KCNS3" "NM_002252" "5'UTR" "" "RDMR" "" "" "2:18060003-18061352" "Unclassified_Cell_type_specific" "" 0.573071722851269 0.286469698924731 5.51042077481524 3.1014060514406e-07 0.000341556635326344 6.47629232694147 "UP"
"cg10369242" "chr12" 52625486 "-" "cg10369242" NA NA NA NA NA NA "chr12:52626793-52627577" "N_Shore" "KRT7" "NM_005556" "TSS1500" "" "" "TRUE" "" "" "" "" 0.750429262179475 -0.0882408698924731 5.51038899498333 3.10182937405192e-07 0.000341556635326344 6.47616600486879 "UP"
"cg07424400" "chr19" 39786778 "+" "cg07424400" "rs77576228" 0.019983 NA NA NA NA "" "OpenSea" "IL29" "NM_172140" "TSS200" "" "" "" "" "" "" "" 0.607115931893039 -0.026673552688172 5.50927794852435 3.11666471967614e-07 0.000341556635326344 6.4717499139015 "UP"
"cg23948204" "chr5" 145758586 "-" "cg23948204" NA NA NA NA NA NA "chr5:145758569-145758882" "Island" "" "" "" "" "" "" "" "" "" "" -0.428747829793942 0.427023892473118 -5.50908048812292 3.11930859966991e-07 0.000341556635326344 6.47096511068047 "DOWN"
"cg07351143" "chr10" 22623910 "+" "cg07351143" NA NA NA NA NA NA "chr10:22623350-22625875" "Island" "" "" "" "" "" "TRUE" "" "" "" "TRUE" -0.517438925352145 -0.481867505376344 -5.50883930030411 3.12254094857457e-07 0.000341556635326344 6.47000653206013 "DOWN"
"cg24199384" "chr13" 24365000 "-" "cg24199384" NA NA NA NA NA NA "" "OpenSea" "MIPEP" "NM_005932" "Body" "" "" "TRUE" "" "" "" "" -0.528617420724211 1.71369462365591 -5.50882609549358 3.12271801150659e-07 0.000341556635326344 6.4699540513534 "DOWN"
"cg11857704" "chr2" 3750952 "+" "cg11857704" NA NA NA NA NA NA "chr2:3750828-3751927" "Island" "" "" "" "" "" "" "2:3728686-3729738" "" "" "" -0.844919509204843 -0.975070032258065 -5.5087655241792 3.12353033673517e-07 0.000341556635326344 6.46971331976202 "DOWN"
"cg23822312" "chr1" 244361336 "+" "cg23822312" NA NA NA NA NA NA "" "OpenSea" "" "" "" "" "" "TRUE" "" "" "" "" 0.800452052948678 0.316052837634409 5.50628944019702 3.15691521181498e-07 0.000344431509734543 6.45987359613463 "UP"
"cg26708781" "chr4" 87921477 "+" "cg26708781" NA NA NA NA NA NA "" "OpenSea" "AFF1" "NM_001166693" "Body" "" "" "TRUE" "" "" "" "" -0.727227291454194 2.01525301075269 -5.50465931185008 3.17908488218694e-07 0.000346072614197387 6.45339679340039 "DOWN"
"cg00090674" "chr22" 50446678 "+" "cg00090674" NA NA NA NA NA NA "chr22:50448567-50449521" "N_Shore" "IL17REL" "NM_001001694" "5'UTR" "" "" "" "" "" "" "" 0.805128622438605 0.515167107526882 5.50351833887618 3.19469281787334e-07 0.00034637970504566 6.44886405036035 "UP"
"cg25019378" "chr6" 158749367 "+" "cg25019378" NA NA NA NA NA NA "" "OpenSea" "TULP4;TULP4" "NM_020245;NM_001007466" "Body;Body" "" "" "TRUE" "" "" "" "" 0.66443913830628 1.15292597204301 5.50310757323519 3.20033026113736e-07 0.00034637970504566 6.44723231364232 "UP"
"cg22769890" "chr10" 126717502 "+" "cg22769890" NA NA NA NA NA NA "chr10:126715728-126715929" "S_Shore" "CTBP2;CTBP2;CTBP2" "NM_022802;NM_001329;NM_001083914" "TSS1500;Body;Body" "" "" "TRUE" "" "" "" "" 0.952227438115617 2.5446154516129 5.5024250761871 3.20971858684055e-07 0.00034637970504566 6.4445212745739 "UP"
"cg24339704" "chr19" 2529022 "+" "cg24339704" "rs740054" 0.337443 NA NA NA NA "chr19:2525140-2525460" "S_Shelf" "GNG7" "NM_052847" "5'UTR" "" "" "" "" "" "" "" 0.811336876539173 1.0153565483871 5.50237248477697 3.21044314600972e-07 0.00034637970504566 6.44431237588871 "UP"
"cg19805160" "chr1" 159870731 "-" "cg19805160" NA NA NA NA NA NA "chr1:159869901-159870143" "S_Shore" "CCDC19" "NM_012337" "TSS1500" "" "RDMR" "TRUE" "" "" "" "" 0.838841748144311 -0.180642451612903 5.49998014983121 3.24357281762512e-07 0.000347299667287318 6.4348107937 "UP"
"cg06846320" "chr15" 67401751 "+" "cg06846320" NA NA NA NA NA NA "" "OpenSea" "SMAD3" "NM_005902" "Body" "" "" "TRUE" "" "" "" "" -0.467363810387749 0.636512817204301 -5.49988937696896 3.24483644297718e-07 0.000347299667287318 6.43445031278628 "DOWN"
"cg19240637" "chr2" 7172297 "-" "cg19240637" NA NA NA NA NA NA "chr2:7172296-7172512" "Island" "RNF144A" "NM_014746" "Body" "" "" "" "2:7089681-7090207" "" "" "" 0.606461393454798 0.142697523655914 5.4991462341772 3.2551997096491e-07 0.000347299667287318 6.43149922255943 "UP"
"cg18498565" "chr10" 3173604 "+" "cg18498565" NA NA NA NA NA NA "" "OpenSea" "PFKP" "NM_002627" "Body" "" "" "TRUE" "" "" "" "" 1.18304486573922 2.02508017204301 5.49909551653933 3.25590815859442e-07 0.000347299667287318 6.43129782510496 "UP"
"cg01633359" "chr5" 33439359 "-" "cg01633359" NA NA NA NA NA NA "chr5:33440635-33441365" "N_Shore" "" "" "" "" "" "" "" "" "" "" 0.930812548404289 1.58033367741935 5.49883171600955 3.25959549341814e-07 0.000347299667287318 6.43025029967366 "UP"
"cg15287850" "chr3" 186739599 "+" "cg15287850" NA NA NA NA NA NA "" "OpenSea" "ST6GAL1;ST6GAL1;ST6GAL1" "NM_173216;NM_173217;NM_003032" "5'UTR;5'UTR;TSS200" "" "" "" "" "" "" "" 0.648212268844779 1.17675406451613 5.49866774682671 3.26188947509056e-07 0.000347299667287318 6.42959920683336 "UP"
"cg05036991" "chr2" 155089854 "+" "cg05036991" "rs77805530" 0.019213 NA NA NA NA "" "OpenSea" "GALNT13" "NM_052917" "Body" "" "" "" "" "" "" "" 0.643194968231289 -0.0830049677419355 5.49651525488914 3.29215072667974e-07 0.000347827020991776 6.42105291604857 "UP"
"cg10327067" "chr8" 37549202 "+" "cg10327067" NA NA NA NA NA NA "chr8:37551944-37555922" "N_Shelf" "" "" "" "" "" "TRUE" "" "" "" "" 0.565342309672421 -1.06054717204301 5.49627477231733 3.29554864851891e-07 0.000347827020991776 6.42009820116569 "UP"
"cg06149671" "chr17" 71951051 "-" "cg06149671" NA NA NA NA NA NA "chr17:71948478-71949255" "S_Shore" "" "" "" "" "" "" "" "" "" "" 0.79884271449162 1.25807429569892 5.49472172800597 3.31757550354082e-07 0.000347827020991776 6.41393311147415 "UP"
"cg22740634" "chr2" 213770692 "-" "cg22740634" "rs80303405" 0.018679 NA NA NA NA "" "OpenSea" "" "" "" "" "" "TRUE" "" "" "" "" 0.70854787240323 0.776728101075269 5.4942503951157 3.32428893444361e-07 0.000347827020991776 6.41206223847995 "UP"
"cg05890484" "chr5" 78407552 "-" "cg05890484" NA NA NA NA NA NA "" "OpenSea" "BHMT" "NM_001713" "TSS200" "" "" "" "5:78443090-78443523" "" "" "" -0.594012077691164 -0.269026309677419 -5.49423879206813 3.32445437036262e-07 0.000347827020991776 6.41201618321051 "DOWN"
"cg06440041" "chr10" 81209907 "-" "cg06440041" NA NA NA NA NA NA "" "OpenSea" "" "" "" "" "" "TRUE" "" "" "" "" 0.68225968521658 0.577522669892473 5.49414105807305 3.32584817927753e-07 0.000347827020991776 6.4116282555034 "UP"
"cg14387182" "chr6" 126114653 "+" "cg14387182" "rs1268088" 0.08155 NA NA NA NA "chr6:126111537-126112480" "S_Shelf" "NCOA7;NCOA7" "NM_181782;NM_001122842" "5'UTR;5'UTR" "" "" "" "" "" "" "" -0.595753067743021 2.04482913978495 -5.49389484665815 3.32936200224473e-07 0.000347827020991776 6.41065100319803 "DOWN"
"cg18128495" "chr5" 176728620 "+" "cg18128495" NA NA NA NA NA NA "chr5:176730031-176731130" "N_Shore" "RAB24;RAB24" "NM_130781;NM_001031677" "3'UTR;3'UTR" "" "" "TRUE" "" "" "" "TRUE" 0.837903547437427 0.574480972043011 5.49359222960628 3.33368580903188e-07 0.000347827020991776 6.40944989719235 "UP"
"cg25999578" "chr7" 27205514 "+" "cg25999578" NA NA NA NA NA NA "chr7:27203915-27206462" "Island" "HOXA9" "NM_152739" "TSS1500" "" "RDMR" "" "" "" "" "TRUE" -1.03835744557639 -0.842408010752688 -5.4931857292884 3.33950257149691e-07 0.000347827020991776 6.40783652278481 "DOWN"
"cg03023152" "chr8" 102505556 "-" "cg03023152" NA NA NA NA NA NA "chr8:102505512-102506430" "Island" "GRHL2" "NM_024915" "Body" "" "DMR" "" "8:102574469-102575712" "" "" "" 0.475692187593886 -1.83537311827957 5.4930227805555 3.3418370579781e-07 0.000347827020991776 6.40718980577492 "UP"
"cg09088720" "chr5" 154091976 "+" "cg09088720" NA NA NA NA NA NA "" "OpenSea" "LARP1" "NM_015315" "TSS1500" "" "" "TRUE" "" "" "" "" 0.624528841355398 -0.203074608602151 5.49275702305183 3.34564786870684e-07 0.000347827020991776 6.4061350775545 "UP"
"cg16175941" "chr6" 154779103 "+" "cg16175941" NA NA NA NA NA NA "" "OpenSea" "CNKSR3" "NM_173515" "Body" "" "" "TRUE" "" "" "" "" 0.877189062445828 1.15668 5.49126634882364 3.36710239773953e-07 0.000349309534045152 6.400219408108 "UP"
"cg00011482" "chr14" 37128790 "-" "cg00011482" NA NA NA NA NA NA "chr14:37126786-37128274" "S_Shore" "PAX9" "NM_006194" "5'UTR" "" "RDMR" "" "14:36198176-36198571" "" "" "" -0.466798112527017 -0.682768804301075 -5.48939662038281 3.39420325646288e-07 0.000350005939833439 6.39280058796502 "DOWN"
"cg12470218" "chr1" 51110218 "-" "cg12470218" NA NA NA NA NA NA "" "OpenSea" "FAF1" "NM_007051" "Body" "" "" "TRUE" "" "" "" "" 1.00393737715922 2.12397053763441 5.48903881214964 3.39941384951661e-07 0.000350005939833439 6.39138099569496 "UP"
"cg22889316" "chr6" 5181057 "+" "cg22889316" NA NA NA NA NA NA "" "OpenSea" "LYRM4;LYRM4" "NM_001164841;NM_020408" "Body;Body" "" "" "TRUE" "" "" "" "" 0.974613617604432 2.32072810752688 5.48871084063559 3.40419683323365e-07 0.000350005939833439 6.39007981930579 "UP"
"cg24637044" "chr6" 30039013 "-" "cg24637044" NA NA NA NA NA NA "chr6:30038881-30039477" "Island" "RNF39;RNF39" "NM_170769;NM_025236" "Body;Body" "" "" "" "6:30146876-30147422" "" "" "" -0.600479514093974 1.19063677419355 -5.48810662013749 3.41302578521505e-07 0.000350005939833439 6.38768276709642 "DOWN"
"cg04326887" "chr3" 73086974 "-" "cg04326887" NA NA NA NA NA NA "" "OpenSea" "PPP4R2" "NM_174907" "Body" "" "" "TRUE" "" "" "" "" 1.14480842595877 3.98644731182796 5.48759325574683 3.4205447736406e-07 0.000350005939833439 6.38564625880797 "UP"
"cg08908331" "chr15" 72978726 "-" "cg08908331" NA NA NA NA NA NA "chr15:72978290-72978758" "Island" "HIGD2B;BBS4" "NR_002780;NM_033028" "TSS1500;Body" "" "" "" "15:70765177-70766060" "15:72978023-72979149" "Promoter_Associated_Cell_type_specific" "" 0.548698424778138 -6.41850967741935 5.48724628910539 3.42563581389572e-07 0.000350005939833439 6.38426990042101 "UP"
"cg27650480" "chr12" 42840548 "+" "cg27650480" NA NA NA NA NA NA "" "OpenSea" "PPHLN1;PPHLN1" "NM_001143787;NM_016488" "3'UTR;3'UTR" "" "" "TRUE" "" "" "" "" 0.981605307183199 1.59466684946237 5.48702845697804 3.42883585946687e-07 0.000350005939833439 6.38340581868631 "UP"
"cg09888283" "chr1" 2211524 "-" "cg09888283" NA NA NA NA NA NA "chr1:2212020-2213881" "N_Shore" "SKI" "NM_003036" "Body" "" "" "" "" "" "" "" -0.573169906253961 0.79634314516129 -5.48680216736077 3.43216325295408e-07 0.000350005939833439 6.38250820610173 "DOWN"
"cg24773770" "chr12" 52291288 "-" "cg24773770" NA NA NA NA NA NA "chr12:52294173-52294632" "N_Shelf" "" "" "" "" "" "" "" "" "" "" -0.374804316313474 0.465597824365591 -5.48460989934179 3.4645630045795e-07 0.000350005939833439 6.37381317438218 "DOWN"
"cg16857858" "chr7" 27213984 "+" "cg16857858" NA NA NA NA NA NA "chr7:27212416-27214396" "Island" "HOXA10;HOXA10" "NM_018951;NM_153715" "TSS200;Body" "" "" "" "7:27178821-27180909" "7:27213935-27214478" "Unclassified_Cell_type_specific" "TRUE" -1.46419976717709 -2.18456325806452 -5.48416040566979 3.47124306796777e-07 0.000350005939833439 6.37203059048261 "DOWN"
"cg03605692" "chr20" 44416591 "-" "cg03605692" NA NA "rs80158904" 0.011286 "rs80158904" 0.011286 "chr20:44420497-44420868" "N_Shelf" "WFDC3" "NM_080614" "Body" "" "" "" "" "" "" "" 0.769168382221208 1.45204108064516 5.48392581457654 3.4747344116437e-07 0.000350005939833439 6.3711002869458 "UP"
"cg20077042" "chr11" 65582810 "-" "cg20077042" NA NA NA NA NA NA "chr11:65585389-65585884" "N_Shelf" "" "" "" "" "" "" "" "" "" "" 0.687441801567145 1.06284749462366 5.48333193429387 3.48358833815528e-07 0.000350005939833439 6.36874525926514 "UP"
"cg07545037" "chr12" 54423920 "-" "cg07545037" NA NA NA NA NA NA "chr12:54424610-54425173" "N_Shore" "HOXC4;HOXC5;HOXC6;HOXC6" "NM_014620;NR_003084;NM_153693;NM_004503" "5'UTR;Body;3'UTR;3'UTR" "" "RDMR" "" "12:52710187-52710507" "" "" "" -0.577883231347771 1.45780860215054 -5.48303094766692 3.48808407100989e-07 0.000350005939833439 6.36755174675019 "DOWN"
"cg19440734" "chr3" 48264753 "-" "cg19440734" "rs9844812" 0.054734 NA NA NA NA "" "OpenSea" "CAMP" "NM_004345" "TSS200" "" "" "" "" "3:48264621-48264774" "Unclassified_Cell_type_specific" "TRUE" 0.478795254199973 -0.388585300645161 5.48237383771169 3.49791886953395e-07 0.000350005939833439 6.36494619764359 "UP"
"cg17756860" "chr4" 110510374 "-" "cg17756860" "rs74381425" 0.027447 NA NA NA NA "" "OpenSea" "CCDC109B" "NM_017918" "Body" "" "" "TRUE" "" "" "" "" 0.891624679330128 1.4907911827957 5.4820447837584 3.50285394743907e-07 0.000350005939833439 6.36364150197809 "UP"
"cg15080361" "chr2" 134841337 "-" "cg15080361" NA NA NA NA NA NA "" "OpenSea" "" "" "" "" "" "TRUE" "" "" "" "" 0.606922234441752 0.31871523655914 5.4813246379778 3.51367836368632e-07 0.000350005939833439 6.36078626479188 "UP"
"cg14530513" "chr2" 86948810 "+" "cg14530513" "rs28527279" 0.102801 NA NA NA NA "chr2:86946401-86948451" "S_Shore" "RMND5A" "NM_022780" "Body" "" "" "" "" "" "" "" 0.364381297575173 -1.56867731182796 5.48123476837074 3.51503148139278e-07 0.000350005939833439 6.36042996225834 "UP"
"cg11625005" "chr5" 1295737 "+" "cg11625005" NA NA NA NA NA NA "chr5:1289275-1295970" "Island" "TERT;TERT" "NM_198253;NM_198255" "TSS1500;TSS1500" "" "" "" "5:1346100-1349312" "5:1294741-1295874" "Unclassified_Cell_type_specific" "" -0.387499603391972 0.386586730860215 -5.4811061010906 3.51696964388275e-07 0.000350005939833439 6.35991984507715 "DOWN"
"cg11863899" "chr5" 148958721 "+" "cg11863899" "rs11951544" 0.044749 NA NA NA NA "chr5:148960797-148961203" "N_Shelf" "" "" "" "" "" "" "" "" "" "" 0.945842906838539 1.40080022580645 5.48006327715593 3.53271679030217e-07 0.000350005939833439 6.3557856582131 "UP"
"cg09127044" "chr5" 54519159 "-" "cg09127044" "rs75132370" 0.011295 NA NA NA NA "chr5:54519054-54519628" "Island" "" "" "" "" "DMR" "" "5:54554718-54555352" "5:54518651-54519588" "Unclassified_Cell_type_specific" "" -0.581975680265117 -0.84130828172043 -5.47873954256427 3.55280541837984e-07 0.000350005939833439 6.35053837967593 "DOWN"
"cg00061185" "chr12" 50596347 "-" "cg00061185" NA NA NA NA NA NA "" "OpenSea" "LIMA1;LIMA1;LIMA1" "NM_001113546;NM_016357;NM_001113547" "Body;Body;Body" "" "" "TRUE" "" "" "" "" 1.04581733362711 1.30783578494624 5.47834521629262 3.55881122408589e-07 0.000350005939833439 6.34897539195254 "UP"
"cg18079881" "chr14" 55017201 "+" "cg18079881" NA NA NA NA NA NA "" "OpenSea" "" "" "" "" "" "TRUE" "" "" "" "" 0.679943309466922 1.53954666666667 5.47750802798149 3.57159507904333e-07 0.000350005939833439 6.34565721839271 "UP"
"cg01933405" "chr7" 128862133 "+" "cg01933405" NA NA NA NA NA NA "chr7:128864320-128865655" "N_Shelf" "" "" "" "" "" "" "" "7:128861983-128862299" "Unclassified_Cell_type_specific" "" -0.691836160871171 0.165660817204301 -5.47710971244958 3.57769314708356e-07 0.000350005939833439 6.34407859262228 "DOWN"
"cg08043200" "chr14" 105181902 "-" "cg08043200" "rs74395064" 0.024703 NA NA NA NA "chr14:105181017-105181450" "S_Shore" "INF2;INF2" "NM_001031714;NM_022489" "Body;3'UTR" "" "" "" "14:104252730-104252983" "" "" "TRUE" 0.519082089542903 0.431823184946237 5.47621091735896 3.59149090542712e-07 0.000350005939833439 6.34051664574985 "UP"
"cg00116092" "chr1" 217313044 "-" "cg00116092" "rs181063762" 0.0243 NA NA NA NA "chr1:217310749-217311178" "S_Shore" "" "" "" "" "" "TRUE" "1:215379664-215379790" "" "" "" -0.712539026666795 0.0543981107526882 -5.47620265233569 3.59161802681449e-07 0.000350005939833439 6.3404838925903 "DOWN"
"cg23594638" "chr11" 70458719 "+" "cg23594638" NA NA NA NA NA NA "" "OpenSea" "SHANK2;SHANK2" "NM_012309;NM_133266" "Body;Body" "" "" "" "11:70136367-70136455" "" "" "" -0.81641475760346 1.59361666666667 -5.47607769791401 3.59354044394421e-07 0.000350005939833439 6.33998871821866 "DOWN"
"cg20832320" "chr3" 49712339 "+" "cg20832320" NA NA NA NA NA NA "chr3:49710968-49712279" "S_Shore" "APEH" "NM_001640" "Body" "" "" "" "" "3:49710532-49712457" "Promoter_Associated" "" 0.445720280683491 0.502802748387097 5.47589408744432 3.59636711160176e-07 0.000350005939833439 6.3392611093658 "UP"
"cg14160518" "chr20" 50418952 "-" "cg14160518" NA NA NA NA NA NA "chr20:50417312-50419045" "Island" "SALL4;SALL4" "NM_020436;NM_020436" "1stExon;5'UTR" "" "RDMR" "" "20:49850919-49852452" "" "" "" -0.498018866817727 1.37238489247312 -5.47550669740894 3.6023381014491e-07 0.000350005939833439 6.33772600509884 "DOWN"
"cg20415947" "chr1" 235043974 "-" "cg20415947" NA NA NA NA NA NA "" "OpenSea" "" "" "" "" "" "TRUE" "" "" "" "" -0.681001743378557 2.32176107526882 -5.47514224588411 3.60796440339525e-07 0.000350005939833439 6.33628184750545 "DOWN"
"cg12787209" "chr15" 41139786 "+" "cg12787209" NA NA NA NA NA NA "chr15:41135719-41137210" "S_Shelf" "SPINT1;SPINT1;SPINT1" "NM_181642;NM_001032367;NM_003710" "Body;Body;Body" "" "" "" "" "15:41139667-41139941" "Unclassified_Cell_type_specific" "TRUE" 0.428749400838865 -0.525490777419355 5.47406493697317 3.62464601800698e-07 0.000350005939833439 6.33201323206888 "UP"
"cg01484487" "chr2" 74726892 "-" "cg01484487" NA NA NA NA NA NA "chr2:74725039-74727038" "Island" "LBX2" "NM_001009812" "Body" "" "DMR" "" "2:74579318-74580592" "2:74726623-74727948" "Unclassified_Cell_type_specific" "" -0.518256277143921 -0.343756333333333 -5.47405562315136 3.62479056726081e-07 0.000350005939833439 6.33197632975773 "DOWN"
"cg00097146" "chr2" 45171818 "+" "cg00097146" "rs62840660" 0.059044 NA NA NA NA "chr2:45169505-45171884" "Island" "SIX3" "NM_005413" "Body" "" "" "" "2:45024793-45025521" "" "" "TRUE" -0.738138296820779 -0.788514301075269 -5.47382112946467 3.62843174035904e-07 0.000350005939833439 6.33104725202194 "DOWN"
"cg08411049" "chr18" 61144250 "+" "cg08411049" NA NA NA NA NA NA "" "OpenSea" "SERPINB5;SERPINB5" "NM_002639;NM_002639" "1stExon;5'UTR" "" "" "" "" "" "" "" 0.645777435462801 -0.0899476322580645 5.47371017398911 3.63015588525266e-07 0.000350005939833439 6.33060764672567 "UP"
"cg00856825" "chr3" 10327895 "-" "cg00856825" NA NA NA NA NA NA "" "OpenSea" "GHRL;GHRL;GHRL;GHRL;GHRL;GHRL;GHRLOS;GHRL;GHRLOS;GHRLOS;GHRL;GHRL;GHRL;GHRL;GHRL;GHRLOS" "NM_001134941;NR_024137;NR_024134;NR_024136;NR_024133;NR_024132;NR_024146;NR_024135;NR_024145;NR_004431;NM_016362;NM_001134945;NM_001134946;NR_024138;NM_001134944;NR_024144" "Body;Body;Body;Body;Body;Body;Body;Body;Body;Body;Body;Body;Body;Body;Body;Body" "" "" "" "" "" "" "" 1.04107893373793 1.60664953763441 5.47368461416223 3.63055317499526e-07 0.000350005939833439 6.33050637937958 "UP"
"cg23105419" "chr2" 43496213 "+" "cg23105419" NA NA NA NA NA NA "" "OpenSea" "THADA;THADA" "NM_022065;NM_001083953" "Body;Body" "" "" "TRUE" "" "2:43496177-43496726" "Unclassified_Cell_type_specific" "TRUE" -0.6066375772301 0.515880345698925 -5.47303224557792 3.64070772078599e-07 0.000350005939833439 6.32792179112296 "DOWN"
"cg09640555" "chr4" 77406773 "+" "cg09640555" NA NA NA NA NA NA "" "OpenSea" "SHROOM3" "NM_020859" "Body" "" "" "TRUE" "" "" "" "" 0.48344150636266 0.291592139784946 5.47169764546999 3.66156847072287e-07 0.000350005939833439 6.32263477293777 "UP"
"cg06839417" "chr3" 149106151 "+" "cg06839417" NA NA NA NA NA NA "" "OpenSea" "" "" "" "" "" "TRUE" "" "" "" "" 0.896774038867261 0.99638311827957 5.47142235091259 3.665886076143e-07 0.000350005939833439 6.32154427230138 "UP"
"cg00977978" "chr7" 139409421 "+" "cg00977978" NA NA NA NA NA NA "" "OpenSea" "HIPK2;HIPK2" "NM_001113239;NM_022740" "Body;Body" "" "" "TRUE" "" "" "" "TRUE" -0.508753890396267 1.86887677419355 -5.47134565271922 3.66708986742235e-07 0.000350005939833439 6.32124045914568 "DOWN"
"cg13356324" "chr1" 228332502 "-" "cg13356324" NA NA NA NA NA NA "chr1:228327508-228328560" "S_Shelf" "GUK1;GUK1;GUK1" "NM_001159391;NM_001159390;NM_000858" "5'UTR;Body;5'UTR" "" "" "" "" "" "" "" 0.671562321030257 0.829893935483871 5.47073429917495 3.67669903093481e-07 0.000350005939833439 6.31881886994342 "UP"
"cg24921858" "chr12" 12223989 "-" "cg24921858" NA NA NA NA NA NA "" "OpenSea" "BCL2L14;BCL2L14;BCL2L14;BCL2L14" "NM_138723;NM_030766;NM_138723;NM_138722" "5'UTR;TSS1500;1stExon;TSS1500" "" "" "" "" "12:12223962-12224390" "Unclassified" "" 0.65692859058802 -0.723412129032258 5.46998734753147 3.6884730129299e-07 0.000350005939833439 6.31586035303203 "UP"
"cg13065504" "chr15" 42448234 "-" "cg13065504" NA NA NA NA NA NA "" "OpenSea" "PLA2G4F;PLA2G4F" "NR_033151;NM_213600" "Body;Body" "" "" "" "15:40235500-40235552" "" "" "" 0.720292234544174 1.2102407311828 5.46995120092201 3.68904371807603e-07 0.000350005939833439 6.31571718901594 "UP"
"cg10530280" "chr1" 167759869 "-" "cg10530280" "rs8623" 0.032654 NA NA NA NA "" "OpenSea" "MPZL1;MPZL1;MPZL1" "NM_001146191;NM_003953;NM_024569" "3'UTR;3'UTR;3'UTR" "" "" "" "" "" "" "" 0.672124859964863 0.084552935483871 5.46990567979937 3.68976255701665e-07 0.000350005939833439 6.31553689650882 "UP"
"cg08066035" "chr19" 16999614 "-" "cg08066035" NA NA NA NA NA NA "chr19:17000627-17001398" "N_Shore" "F2RL3" "NM_003950" "TSS1500" "" "" "" "" "19:16999561-16999763" "Unclassified_Cell_type_specific" "TRUE" -1.19459513680368 -1.25547208709677 -5.46968159352263 3.69330317891531e-07 0.000350005939833439 6.31464938351738 "DOWN"
"cg19839325" "chr19" 18761132 "-" "cg19839325" NA NA NA NA NA NA "chr19:18761272-18761669" "N_Shore" "KLHL26" "NM_018316" "Body" "" "RDMR" "" "19:18621076-18622690" "" "" "TRUE" -0.568541466944943 -0.314799405376344 -5.46946250764977 3.69676801296691e-07 0.000350005939833439 6.31378169231801 "DOWN"
"cg03319638" "chr15" 42387193 "+" "cg03319638" "rs2412657" 0.000208 NA NA NA NA "" "OpenSea" "PLA2G4D" "NM_178034" "TSS1500" "" "" "" "" "" "" "" 0.51644392594628 0.128536737634409 5.46906648118733 3.70303924285015e-07 0.000350005939833439 6.31221326993574 "UP"
"cg12285118" "chr10" 14816973 "+" "cg12285118" NA NA NA NA NA NA "" "OpenSea" "FAM107B" "NM_031453" "TSS200" "" "" "" "" "" "" "" 0.89251081099917 1.25427113978495 5.46887631666906 3.70605427547347e-07 0.000350005939833439 6.31146016259394 "UP"
"cg25694807" "chr2" 161329607 "+" "cg25694807" "rs7423892" 0.395659 NA NA NA NA "" "OpenSea" "RBMS1;RBMS1" "NM_002897;NM_016836" "Body;Body" "" "" "TRUE" "" "" "" "" 1.02712031775483 2.64060876344086 5.46846155624754 3.71263859624935e-07 0.000350005939833439 6.30981763413593 "UP"
"cg07189332" "chr5" 87439075 "+" "cg07189332" "rs77583964" 0.019114 NA NA NA NA "chr5:87437095-87437505" "S_Shore" "" "" "" "" "" "TRUE" "" "" "" "" -1.0933892360481 -0.641686440860215 -5.46661931342566 3.7420230486485e-07 0.000351898442278234 6.3025227494326 "DOWN"
"cg17107112" "chr6" 34021546 "-" "cg17107112" NA NA NA NA NA NA "chr6:34024201-34024457" "N_Shelf" "GRM4" "NM_000841" "Body" "" "" "" "" "" "" "" 0.677107107701026 0.629203860215054 5.46563101295355 3.7578806390495e-07 0.000351898442278234 6.29860979035563 "UP"
"cg06344474" "chr8" 144801223 "-" "cg06344474" NA NA NA NA NA NA "chr8:144800957-144801335" "Island" "MAPK15" "NM_139021" "Body" "" "" "" "8:144872946-144873275" "8:144801137-144801269" "Unclassified_Cell_type_specific" "" 0.607541801003563 -0.00577935483870968 5.46531429850818 3.7629763449681e-07 0.000351898442278234 6.29735590252687 "UP"
"cg02153681" "chr2" 20714818 "-" "cg02153681" NA NA NA NA NA NA "" "OpenSea" "" "" "" "" "" "TRUE" "" "" "" "TRUE" -0.596736712768023 2.26409519354839 -5.46511946982365 3.76611436158689e-07 0.000351898442278234 6.2965845840772 "DOWN"
"cg14159523" "chr9" 90185475 "-" "cg14159523" NA NA NA NA NA NA "" "OpenSea" "DAPK1" "NM_004938" "Body" "" "" "TRUE" "" "" "" "" 0.692684512264646 2.22361129032258 5.46494336669904 3.76895298127918e-07 0.000351898442278234 6.29588741095431 "UP"
"cg13584882" "chr10" 74836656 "-" "cg13584882" NA NA NA NA NA NA "" "OpenSea" "P4HA1;P4HA1;P4HA1;P4HA1" "NM_001017962;NM_001142596;NM_001142595;NM_000917" "5'UTR;5'UTR;5'UTR;5'UTR" "" "" "TRUE" "" "" "" "" -0.699253007665653 0.575845823655914 -5.46344448137832 3.79319867398729e-07 0.000352315122390626 6.28995393419241 "DOWN"
"cg03331035" "chr8" 135813886 "-" "cg03331035" NA NA NA NA NA NA "" "OpenSea" "MIR30B" "NR_029666" "TSS1500" "" "" "" "" "" "" "" 0.767621619859885 0.6212716 5.46293054295876 3.80154719421504e-07 0.000352315122390626 6.28791964555875 "UP"
"cg13167816" "chr14" 24601808 "+" "cg13167816" NA NA NA NA NA NA "chr14:24601498-24601700" "S_Shore" "FITM1" "NM_203402" "Body" "" "" "" "" "14:24601293-24602049" "Unclassified_Cell_type_specific" "" 0.510623177834984 0.233380935483871 5.46215291676752 3.8142133664912e-07 0.000352315122390626 6.28484179800077 "UP"
"cg02039404" "chr2" 70368784 "+" "cg02039404" "rs117774281" 0.059462 NA NA NA NA "chr2:70369139-70370130" "N_Shore" "" "" "" "" "RDMR" "" "" "" "" "" 0.679376792649558 0.56356412688172 5.46215021369629 3.81425746686566e-07 0.000352315122390626 6.28483109961016 "UP"
"cg15380890" "chr1" 151008971 "+" "cg15380890" NA NA NA NA NA NA "" "OpenSea" "BNIPL;BNIPL" "NM_138278;NM_001159642" "TSS200;TSS200" "" "" "" "" "" "" "" 0.941116108765739 0.50134335483871 5.46183217073892 3.81944980089937e-07 0.000352315122390626 6.28357234675677 "UP"
"cg13570892" "chr15" 45449437 "-" "cg13570892" NA NA NA NA NA NA "" "OpenSea" "DUOX1;DUOX1" "NM_175940;NM_017434" "Body;Body" "" "" "TRUE" "" "" "" "TRUE" -0.616709313611454 2.43529232258065 -5.46171681673658 3.82133476922745e-07 0.000352315122390626 6.28311580671757 "DOWN"
"cg24477315" "chr1" 164570052 "-" "cg24477315" NA NA "rs187143182" 0.0105 NA NA "" "OpenSea" "PBX1" "NM_002585" "Body" "" "" "TRUE" "" "" "" "" 0.854524303708916 0.373774865591398 5.46091316702761 3.83449231949871e-07 0.000352315122390626 6.27993530957394 "UP"
"cg15555014" "chr17" 76164144 "+" "cg15555014" NA NA NA NA NA NA "chr17:76164395-76165272" "N_Shore" "SYNGR2" "NM_004710" "TSS1500" "" "" "" "" "17:76164112-76165518" "Promoter_Associated" "" 0.516771155373138 -0.0768276795698925 5.4605128064286 3.84106368312623e-07 0.000352315122390626 6.27835094187689 "UP"
"cg02639667" "chr5" 154092321 "+" "cg02639667" NA NA "rs28759298" 0.036057 NA NA "" "OpenSea" "LARP1" "NM_015315" "TSS200" "" "" "TRUE" "" "" "" "" 0.750179080903335 0.795151795698925 5.45973701868176 3.85382859648774e-07 0.000352315122390626 6.27528103972166 "UP"
"cg17796593" "chr5" 135273913 "+" "cg17796593" NA NA NA NA NA NA "" "OpenSea" "FBXL21" "NM_012159" "Body" "" "" "" "" "" "" "" 0.828388428865031 1.90529875268817 5.459542333568 3.85703849205536e-07 0.000352315122390626 6.27451067682869 "UP"
"cg00874990" "chr7" 156409160 "-" "cg00874990" NA NA NA NA NA NA "chr7:156409023-156409294" "Island" "" "" "" "" "" "" "7:156101726-156102603" "7:156409054-156409310" "Unclassified_Cell_type_specific" "" -0.478364914604424 -0.825188507526882 -5.45925405990068 3.86179625440502e-07 0.000352315122390626 6.27337001181235 "DOWN"
"cg03532815" "chr19" 18771327 "+" "cg03532815" NA NA NA NA NA NA "chr19:18771078-18771340" "Island" "KLHL26" "NM_018316" "Body" "" "" "" "19:18632179-18632336" "" "" "" -0.421709611761554 1.27119043010753 -5.45761286874663 3.88899280928971e-07 0.000352315122390626 6.26687657668236 "DOWN"
"cg04513912" "chr7" 156409788 "+" "cg04513912" NA NA NA NA NA NA "chr7:156409577-156409865" "Island" "" "" "" "" "" "" "7:156101726-156102603" "" "" "" -0.625872359387505 0.885649167741935 -5.45674950067962 3.90337514556207e-07 0.000352315122390626 6.26346101433031 "DOWN"
"cg14865868" "chr2" 12856040 "-" "cg14865868" NA NA NA NA NA NA "chr2:12856625-12859019" "N_Shore" "TRIB2;TRIB2" "NM_021643;NR_027303" "TSS1500;TSS1500" "" "" "" "" "2:12855563-12856525" "Promoter_Associated" "" 0.453683864747223 -1.29546225806452 5.45591294390647 3.91736057372717e-07 0.000352315122390626 6.2601517739786 "UP"
"cg21298174" "chr19" 12624694 "+" "cg21298174" NA NA NA NA NA NA "chr19:12624273-12624477" "S_Shore" "ZNF709" "NM_001145647" "TSS200" "" "" "" "19:12485302-12485695" "" "" "" -0.594998652245604 -0.138808653763441 -5.45490168958201 3.93433214980091e-07 0.000352315122390626 6.25615180132556 "DOWN"
"cg14612417" "chr2" 95688557 "-" "cg14612417" NA NA NA NA NA NA "chr2:95690857-95692431" "N_Shelf" "" "" "" "" "" "" "" "2:95687572-95689336" "Unclassified" "" 0.444858896545982 -0.833209993548387 5.45467072212855 3.9382185050032e-07 0.000352315122390626 6.25523827086905 "UP"
"cg17017284" "chr1" 161128717 "-" "cg17017284" NA NA NA NA NA NA "chr1:161129138-161129689" "N_Shore" "USP21;USP21" "NM_012475;NM_001014443" "TSS1500;TSS1500" "" "" "" "" "1:161128606-161129962" "Promoter_Associated" "" 0.38706079031121 -0.0248610860215054 5.4542583402645 3.9451667739058e-07 0.000352315122390626 6.25360725130682 "UP"
"cg21202716" "chr11" 70508022 "-" "cg21202716" NA NA NA NA NA NA "chr11:70508328-70508617" "N_Shore" "SHANK2;SHANK2" "NM_012309;NM_133266" "Body;TSS200" "" "" "TRUE" "11:70185447-70185885" "" "" "TRUE" -0.922371383677476 -0.698599462365591 -5.45383335064475 3.95234004425471e-07 0.000352315122390626 6.25192643021085 "DOWN"
"cg20727217" "chr4" 154711280 "-" "cg20727217" NA NA NA NA NA NA "chr4:154712073-154712706" "N_Shore" "SFRP2" "NM_003013" "TSS1500" "" "RDMR" "" "4:154930520-154931366" "4:154711210-154711480" "Unclassified_Cell_type_specific" "" -0.44047756772689 0.246393553763441 -5.45325259478512 3.96216311968773e-07 0.000352315122390626 6.2496296628281 "DOWN"
"cg18080370" "chr3" 62305486 "-" "cg18080370" NA NA NA NA NA NA "chr3:62304514-62304780" "S_Shore" "C3orf14;C3orf14" "NM_020685;NM_020685" "1stExon;5'UTR" "" "" "" "" "" "" "" 0.947337606001202 2.3013885483871 5.45300032488958 3.9664375379223e-07 0.000352315122390626 6.24863202600121 "UP"
"cg12451099" "chr20" 37356466 "+" "cg12451099" NA NA NA NA NA NA "chr20:37352130-37357372" "Island" "SLC32A1" "NM_080552" "Body" "" "" "TRUE" "20:36787875-36791256" "" "" "" -0.627036724423349 -0.53254145483871 -5.45275766294715 3.97055342521274e-07 0.000352315122390626 6.24767240666787 "DOWN"
"cg08551636" "chr11" 80456872 "+" "cg08551636" NA NA NA NA NA NA "" "OpenSea" "" "" "" "" "" "TRUE" "" "" "" "" 0.946392173279117 1.8112036688172 5.45254241911377 3.97420776600855e-07 0.000352315122390626 6.24682123131717 "UP"
"cg16030177" "chr1" 209979111 "-" "cg16030177" NA NA NA NA NA NA "chr1:209979316-209979666" "N_Shore" "IRF6" "NM_006147" "5'UTR" "" "" "" "1:208045620-208046259" "" "" "TRUE" 0.512628907720663 -0.150606227956989 5.45243867732385 3.97597023794285e-07 0.000352315122390626 6.24641099341022 "UP"
"cg23339629" "chr10" 71168951 "+" "cg23339629" NA NA NA NA NA NA "chr10:71168699-71168952" "Island" "TACR2" "NM_001057" "Body" "" "" "" "10:70838412-70839028" "10:71167962-71169207" "Unclassified" "" 0.295317247390994 -1.75577150537634 5.45233298557947 3.97776662551423e-07 0.000352315122390626 6.24599304853915 "UP"
"cg21541565" "chr5" 95976631 "-" "cg21541565" "rs155053" 0.365577 NA NA NA NA "" "OpenSea" "" "" "" "" "" "TRUE" "" "" "" "" 0.885234947740005 0.170182655913978 5.45230384497908 3.9782620530169e-07 0.000352315122390626 6.24587781635879 "UP"
"cg22235258" "chr11" 34675402 "+" "cg22235258" NA NA NA NA NA NA "" "OpenSea" "EHF" "NM_012153" "Body" "" "" "TRUE" "" "" "" "" 0.844391188480987 0.805511384946237 5.45217915837828 3.98038256790961e-07 0.000352315122390626 6.24538476512996 "UP"
"cg04255230" "chr2" 74727010 "+" "cg04255230" NA NA NA NA NA NA "chr2:74725039-74727038" "Island" "LBX2" "NM_001009812" "Body" "" "DMR" "" "2:74579318-74580592" "2:74726623-74727948" "Unclassified_Cell_type_specific" "" -0.469822215310675 0.677900741935484 -5.45117142309677 3.9975615857138e-07 0.000352315122390626 6.24140005751547 "DOWN"
"cg02640489" "chr2" 219153935 "-" "cg02640489" NA NA NA NA NA NA "chr2:219156977-219157380" "N_Shelf" "PNKD;TMBIM1" "NM_015488;NM_022152" "Body;5'UTR" "" "" "" "" "2:219153658-219153982" "Unclassified_Cell_type_specific" "" 0.541824303068407 0.30165935483871 5.45108158527707 3.99909658797855e-07 0.000352315122390626 6.24104484552627 "UP"
"cg05219493" "chr10" 94820923 "-" "cg05219493" NA NA NA NA NA NA "chr10:94820026-94823252" "Island" "CYP26C1" "NM_183374" "TSS200" "" "" "" "10:94809776-94811385" "10:94820882-94821041" "Unclassified_Cell_type_specific" "" -0.566053686155746 1.88540946236559 -5.4502835365505 4.01275772768624e-07 0.000352315122390626 6.23788954771473 "DOWN"
"cg22697574" "chr1" 34642605 "-" "cg22697574" NA NA NA NA NA NA "chr1:34642382-34643024" "Island" "C1orf94;C1orf94;C1orf94" "NM_001134734;NM_001134734;NM_032884" "5'UTR;1stExon;5'UTR" "" "" "" "1:34414874-34415611" "" "" "" -0.701320279092996 -1.29345288172043 -5.44992514501598 4.01890761010137e-07 0.000352315122390626 6.2364726257336 "DOWN"
"cg06226156" "chr2" 74726478 "-" "cg06226156" "rs79814804" 0.010426 NA NA NA NA "chr2:74725039-74727038" "Island" "LBX2" "NM_001009812" "Body" "" "DMR" "" "2:74579318-74580592" "" "" "TRUE" -0.694204784239988 -0.653700849462366 -5.44975290656319 4.02186645163745e-07 0.000352315122390626 6.23579168726688 "DOWN"
"cg08909156" "chr1" 36616028 "-" "cg08909156" "rs115204552" 0.012598 NA NA NA NA "chr1:36614855-36615462" "S_Shore" "TRAPPC3" "NM_014408" "TSS1500" "" "" "TRUE" "" "1:36614198-36616219" "Promoter_Associated" "TRUE" -0.43265728356923 -0.743078172043011 -5.44922118650392 4.03101421394498e-07 0.000352315122390626 6.23368961838952 "DOWN"
"cg25286012" "chr1" 153329061 "-" "cg25286012" "rs115432324" 0.010426 NA NA NA NA "" "OpenSea" "S100A9" "NM_002965" "TSS1500" "" "" "" "" "" "" "" 0.64578631335569 -0.026853723655914 5.44825164644631 4.04774679410379e-07 0.000352315122390626 6.2298569601066 "UP"
"cg02399464" "chr12" 50482541 "+" "cg02399464" NA NA NA NA NA NA "chr12:50478886-50479329" "S_Shelf" "SMARCD1;SMARCD1" "NM_139071;NM_003076" "Body;Body" "" "" "TRUE" "" "12:50482172-50482895" "Gene_Associated" "" 0.374908975078385 -1.86443623655914 5.44816722070262 4.04920705379326e-07 0.000352315122390626 6.22952323530577 "UP"
"cg09842053" "chr2" 31637849 "-" "cg09842053" NA NA NA NA NA NA "" "OpenSea" "XDH" "NM_000379" "TSS1500" "" "" "" "" "" "" "" 0.667218511510642 0.918441967741936 5.4472522384195 4.06506609128538e-07 0.000352315122390626 6.22590658443894 "UP"
"cg22303418" "chr2" 63284784 "-" "cg22303418" NA NA NA NA NA NA "chr2:63285949-63287097" "N_Shore" "" "" "" "" "RDMR" "TRUE" "2:63138218-63138302" "" "" "" -0.480677929282931 0.894806086021505 -5.44693327093277 4.07060892948636e-07 0.000352315122390626 6.22464587209213 "DOWN"
"cg04384689" "chr6" 44039689 "-" "cg04384689" NA NA NA NA NA NA "chr6:44041014-44041468" "N_Shore" "" "" "" "" "RDMR" "" "" "" "" "TRUE" -0.585784519980365 1.87795791397849 -5.44644135821801 4.07917163621576e-07 0.000352315122390626 6.22270166887522 "DOWN"
"cg06097423" "chr12" 15955024 "+" "cg06097423" NA NA NA NA NA NA "" "OpenSea" "" "" "" "" "" "TRUE" "" "" "" "" 0.861832917231975 1.99942086021505 5.44629636881038 4.08169882818942e-07 0.000352315122390626 6.22212863891256 "UP"
"cg27261597" "chr1" 209604378 "-" "cg27261597" NA NA NA NA NA NA "" "OpenSea" "LOC642587;MIR205" "NM_001104548;NR_029622" "Body;TSS1500" "" "" "" "" "" "" "" 0.777737798340852 0.162409046236559 5.44629358636216 4.08174734177563e-07 0.000352315122390626 6.2221176421402 "UP"
"cg25032595" "chr13" 96204978 "-" "cg25032595" NA NA NA NA NA NA "chr13:96204691-96205496" "Island" "CLDN10;CLDN10;CLDN10;CLDN10" "NM_006984;NM_006984;NM_182848;NM_001160100" "5'UTR;1stExon;Body;Body" "high-CpG:95002899-95002984" "" "" "13:95002693-95003732" "" "" "TRUE" -0.83006046221981 -0.365725284946237 -5.44565437757978 4.09290730483744e-07 0.000352315122390626 6.21959143930012 "DOWN"
"cg02108998" "chr6" 31690986 "-" "cg02108998" NA NA NA NA NA NA "chr6:31691425-31691718" "N_Shore" "C6orf25;C6orf25;C6orf25;C6orf25;LY6G6C;C6orf25;C6orf25" "NM_138273;NM_138277;NM_138272;NM_138275;NM_025261;NM_138274;NM_025260" "TSS200;TSS200;TSS200;TSS200;TSS1500;TSS200;TSS200" "" "" "" "" "" "" "" -0.506836006451743 -0.479314989247312 -5.44485466548765 4.10691161627946e-07 0.000352315122390626 6.21643112137916 "DOWN"
"cg23572455" "chrX" 46614442 "-" "cg23572455" NA NA NA NA NA NA "chrX:46618013-46618969" "N_Shelf" "SLC9A7" "NM_032591" "Body" "" "" "" "" "" "" "" 0.514359570686154 -0.170066741935484 5.44480437268498 4.10779389613681e-07 0.000352315122390626 6.2162323809682 "UP"
"cg12390011" "chr7" 140103671 "+" "cg12390011" NA NA NA NA NA NA "" "OpenSea" "RAB19" "NM_001008749" "TSS200" "" "" "TRUE" "" "7:140103543-140104423" "Promoter_Associated" "" 0.443843264443061 -1.07538689247312 5.44475660093646 4.10863212150202e-07 0.000352315122390626 6.21604360376472 "UP"
"cg02755956" "chr6" 112115923 "-" "cg02755956" NA NA NA NA NA NA "" "OpenSea" "FYN" "NM_002037" "5'UTR" "" "" "" "" "" "" "" 0.42357950925957 0.263394383870968 5.44429078105168 4.11681440591878e-07 0.000352315122390626 6.21420288982182 "UP"
"cg26371061" "chr5" 71014857 "+" "cg26371061" NA NA NA NA NA NA "chr5:71014917-71015715" "N_Shore" "CARTPT" "NM_004291" "TSS200" "" "" "" "5:71050613-71051506" "" "" "" -1.05177924114568 -1.41931244946237 -5.44373377617855 4.12661935213755e-07 0.000352315122390626 6.21200195546047 "DOWN"
"cg17950169" "chr1" 226067900 "+" "cg17950169" NA NA NA NA NA NA "chr1:226069605-226070898" "N_Shore" "TMEM63A" "NM_014698" "5'UTR" "" "" "" "" "1:226067518-226067955" "Promoter_Associated_Cell_type_specific" "" 0.528130817093994 -0.0494736344086022 5.44180011035986 4.16083559191097e-07 0.000352315122390626 6.20436218433703 "UP"
"cg09829888" "chr12" 32758168 "+" "cg09829888" NA NA NA NA NA NA "" "OpenSea" "FGD4" "NM_139241" "Body" "" "" "TRUE" "" "" "" "" 0.913775675917311 1.57557768172043 5.4417908418798 4.16100026544923e-07 0.000352315122390626 6.20432556849076 "UP"
"cg24629431" "chr10" 77210727 "-" "cg24629431" NA NA NA NA NA NA "" "OpenSea" "" "" "" "" "" "TRUE" "" "" "" "" 0.77423817822819 1.84007307526882 5.44168865042108 4.16281632957863e-07 0.000352315122390626 6.20392185528791 "UP"
"cg04552470" "chr1" 20669792 "+" "cg04552470" NA NA NA NA NA NA "chr1:20669566-20670018" "Island" "VWA5B1" "NM_001039500" "Body" "" "" "" "1:20542220-20542700" "1:20669755-20670772" "Unclassified_Cell_type_specific" "TRUE" -0.754470824403165 -1.45410376021505 -5.44119309810215 4.17163390771309e-07 0.000352315122390626 6.20196420074239 "DOWN"
"cg13702421" "chr2" 172955759 "+" "cg13702421" NA NA NA NA NA NA "chr2:172959267-172962054" "N_Shelf" "" "" "" "" "" "" "2:172663618-172664216" "2:172955619-172955975" "Unclassified_Cell_type_specific" "" -0.514042708058059 -0.561730301075269 -5.44118332236797 4.17180803557758e-07 0.000352315122390626 6.2019255830834 "DOWN"
"cg23578346" "chr2" 3750973 "+" "cg23578346" NA NA NA NA NA NA "chr2:3750828-3751927" "Island" "" "" "" "" "" "" "2:3728686-3729738" "" "" "" -0.509963224707537 0.0620915516129032 -5.44101215382391 4.17485808773856e-07 0.000352315122390626 6.20124941146087 "DOWN"
"cg16226866" "chr6" 110418140 "+" "cg16226866" NA NA NA NA NA NA "" "OpenSea" "" "" "" "" "" "TRUE" "" "" "" "" -0.826407610371592 1.38224978494624 -5.44035690014949 4.18655426091535e-07 0.000352315122390626 6.1986610429035 "DOWN"
"cg01794802" "chr6" 31096931 "-" "cg01794802" NA NA NA NA NA NA "" "OpenSea" "PSORS1C1" "NM_014068" "5'UTR" "" "" "" "" "6:31095254-31097114" "Unclassified" "" 0.709340528967636 0.425828774193548 5.43981828076003 4.19619257270811e-07 0.000352315122390626 6.19653351613468 "UP"
"cg12108912" "chr2" 120435949 "-" "cg12108912" NA NA NA NA NA NA "chr2:120436530-120437010" "N_Shore" "TMEM177;TMEM177;TMEM177" "NM_001105198;NM_030577;NM_001105199" "TSS1500;TSS1500;TSS1500" "" "" "" "" "" "" "" 0.690353793742334 0.831529752688172 5.43890563511094 4.21257355053517e-07 0.000352315122390626 6.19292883760916 "UP"
"cg02379427" "chr5" 134783273 "+" "cg02379427" NA NA NA NA NA NA "" "OpenSea" "C5orf20" "NM_130848" "TSS1500" "" "" "TRUE" "" "" "" "" 0.741686365543099 1.16850709032258 5.43882827620036 4.21396493481858e-07 0.000352315122390626 6.1926233067265 "UP"
"cg08141172" "chr19" 36351774 "-" "cg08141172" "rs60849332" 0.143807 NA NA NA NA "chr19:36351440-36352167" "Island" "KIRREL2;KIRREL2;KIRREL2" "NM_032123;NM_199180;NM_199179" "Body;Body;Body" "" "" "TRUE" "19:41043295-41044450" "" "" "" -0.527996439017156 0.873432344086022 -5.4388211969222 4.21409228583918e-07 0.000352315122390626 6.19259534705422 "DOWN"
"cg04519296" "chr16" 2043015 "+" "cg04519296" NA NA NA NA NA NA "chr16:2041825-2043026" "Island" "SYNGR3" "NM_004209" "Body" "" "" "" "16:1980823-1983027" "" "" "" -0.379449377323002 1.92592150537634 -5.43868627120179 4.21652022166795e-07 0.000352315122390626 6.19206246016473 "DOWN"
"cg04295258" "chr1" 209600926 "-" "cg04295258" NA NA NA NA NA NA "" "OpenSea" "LOC642587" "NM_001104548" "TSS1500" "" "" "" "" "" "" "" 0.837309622937817 0.758294893548387 5.43835785624933 4.22243565154695e-07 0.000352315122390626 6.19076541814835 "UP"
"cg14873515" "chr5" 149887461 "-" "cg14873515" "rs76983850" 0.020417 NA NA NA NA "" "OpenSea" "NDST1" "NM_001543" "TSS1500" "" "" "TRUE" "" "" "" "" 0.556177483585648 0.137233938709677 5.43805347107412 4.22792551707155e-07 0.000352315122390626 6.1895633139933 "UP"
"cg00832105" "chr8" 11331707 "+" "cg00832105" NA NA NA NA NA NA "" "OpenSea" "" "" "" "" "" "TRUE" "" "" "" "TRUE" 0.92329476338742 1.2184297311828 5.43776846152993 4.23307226609784e-07 0.000352315122390626 6.18843775997952 "UP"
"cg19052064" "chr17" 48278952 "+" "cg19052064" NA NA NA NA NA NA "chr17:48276877-48279008" "Island" "COL1A1;COL1A1" "NM_000088;NM_000088" "1stExon;5'UTR" "" "" "" "17:45631877-45633998" "17:48277016-48278955" "Promoter_Associated" "" -0.544931323539869 -0.486908829139785 -5.43772843059166 4.23379564290239e-07 0.000352315122390626 6.18827967293741 "DOWN"
"cg00595030" "chr19" 10398582 "+" "cg00595030" NA NA NA NA NA NA "chr19:10397603-10398703" "Island" "ICAM4;ICAM4;ICAM4" "NM_022377;NM_001544;NM_001039132" "3'UTR;Body;Body" "" "" "" "19:10258659-10259777" "19:10398415-10398645" "Unclassified_Cell_type_specific" "" -0.311733130909369 0.0257511806451613 -5.43714309377468 4.24438678484815e-07 0.000352315122390626 6.18596817256994 "DOWN"
"cg11202871" "chr7" 134851177 "-" "cg11202871" NA NA NA NA NA NA "chr7:134854975-134855696" "N_Shelf" "C7orf49;C7orf49;C7orf49" "NR_024185;NR_024186;NM_024033" "Body;Body;3'UTR" "" "" "" "" "" "" "" -0.397658942399641 1.14566784946237 -5.43703152875797 4.24640839713042e-07 0.000352315122390626 6.18552761530898 "DOWN"
"cg22399133" "chr2" 208989248 "-" "cg22399133" NA NA NA NA NA NA "chr2:208988834-208989269" "Island" "CRYGD;CRYGD" "NM_006891;NM_006891" "1stExon;5'UTR" "" "" "" "2:208697140-208697628" "" "" "" -1.17739589757712 -0.332401268817204 -5.43694312129877 4.24801105333481e-07 0.000352315122390626 6.18517850772909 "DOWN"
"cg01574788" "chr16" 12184133 "+" "cg01574788" NA NA NA NA NA NA "" "OpenSea" "SNX29" "NM_001080530" "Body" "" "" "TRUE" "16:12091565-12091728" "" "" "" -0.511920573924096 0.646088792903226 -5.43661575643618 4.25395070780055e-07 0.000352315122390626 6.18388581829414 "DOWN"
"cg12918271" "chr1" 16861818 "+" "cg12918271" NA NA NA NA NA NA "chr1:16860873-16862296" "Island" "" "" "" "" "" "" "1:16733150-16735437" "" "" "" -0.448287462826768 -0.961753870967742 -5.43660439165633 4.25415705461075e-07 0.000352315122390626 6.18384094205475 "DOWN"
"cg13033858" "chr12" 109248326 "+" "cg13033858" NA NA NA NA NA NA "chr12:109251205-109251586" "N_Shelf" "SSH1;SSH1" "NM_001161330;NM_018984" "Body;Body" "" "" "" "" "12:109247204-109248524" "Unclassified" "TRUE" -0.758232114514562 -0.0620922870967742 -5.43599214730173 4.26528789641255e-07 0.000352315122390626 6.18142343434894 "DOWN"
"cg27643147" "chr11" 70517294 "-" "cg27643147" "rs76950179" 0.02882 NA NA NA NA "" "OpenSea" "SHANK2" "NM_012309" "Body" "" "" "TRUE" "11:70194935-70195082" "" "" "" -0.645233819482877 0.0612348279569892 -5.43590566673386 4.2668624455356e-07 0.000352315122390626 6.18108196811062 "DOWN"
"cg09233395" "chr8" 116678582 "-" "cg09233395" NA NA NA NA NA NA "chr8:116679698-116679936" "N_Shore" "TRPS1" "NM_014112" "5'UTR" "" "" "" "" "" "" "" 0.899572317875938 -2.07006990322581 5.43449471196779 4.2926322585979e-07 0.000353841166916194 6.17551123107697 "UP"
"cg26476852" "chr7" 27204728 "-" "cg26476852" NA NA NA NA NA NA "chr7:27203915-27206462" "Island" "HOXA9" "NM_152739" "1stExon" "" "DMR" "" "7:27169827-27171776" "" "" "TRUE" -0.749354842694822 -0.690355322580645 -5.43389033959732 4.3037171724686e-07 0.000354021920582168 6.17312526522775 "DOWN"
"cg12434982" "chr1" 197890479 "-" "cg12434982" NA NA NA NA NA NA "chr1:197890478-197890824" "Island" "LHX9;LHX9" "NM_020204;NM_001014434" "Body;Body" "" "RDMR" "TRUE" "1:196156994-196157397" "" "" "" -0.45336002843855 0.931328849462366 -5.43345592346976 4.31170220746487e-07 0.000354021920582168 6.17141034089083 "DOWN"
"cg09459581" "chr2" 173685275 "+" "cg09459581" "rs74564209" 0.017811 NA NA NA NA "" "OpenSea" "RAPGEF4;RAPGEF4" "NM_007023;NM_001100397" "Body;TSS1500" "" "" "" "" "" "" "" 0.624415679377713 0.293410193548387 5.43318441223781 4.31670024602159e-07 0.000354021920582168 6.170338543184 "UP"
"cg20758492" "chr17" 78520239 "+" "cg20758492" NA NA NA NA NA NA "chr17:78518750-78519083" "S_Shore" "RPTOR;RPTOR" "NM_001163034;NM_020761" "Body;Body" "" "CDMR" "" "" "" "" "" 0.662023806890697 1.45771849462366 5.43238904134496 4.33137430676578e-07 0.000354029749998459 6.16719894873314 "UP"
"cg25729687" "chr7" 73474235 "-" "cg25729687" NA NA NA NA NA NA "" "OpenSea" "ELN;ELN;ELN;ELN;ELN" "NM_001081753;NM_000501;NM_001081755;NM_001081754;NM_001081752" "Body;Body;Body;Body;Body" "low-CpG:73112133-73112186" "" "" "" "" "" "TRUE" 0.639396355468956 0.530960419354839 5.43238876130858 4.33137948184771e-07 0.000354029749998459 6.16719784337623 "UP"
"cg10384245" "chr18" 909086 "-" "cg10384245" NA NA NA NA NA NA "chr18:904578-909574" "Island" "ADCYAP1;ADCYAP1" "NM_001099733;NM_001117" "Body;Body" "" "" "" "18:899018-899574" "" "" "" -0.64363654131893 -0.977401537634409 -5.43159080411388 4.34615039165769e-07 0.000354640028395716 6.16404826930698 "DOWN"
"cg05046589" "chr10" 28970534 "+" "cg05046589" NA NA NA NA NA NA "chr10:28965704-28967266" "S_Shelf" "BAMBI" "NM_012342" "Body" "" "" "" "" "" "" "" 0.763074891981697 0.77972781827957 5.42985262789751 4.37849667770722e-07 0.00035502679258566 6.15718840249951 "UP"
"cg21494776" "chr19" 10397780 "+" "cg21494776" NA NA NA NA NA NA "chr19:10397603-10398703" "Island" "ICAM4;ICAM4;ICAM4" "NM_001544;NM_001039132;NM_022377" "1stExon;1stExon;1stExon" "" "" "" "19:10258659-10259777" "" "" "TRUE" -0.518447061498556 0.195175396774194 -5.42975574065399 4.38030660835418e-07 0.00035502679258566 6.15680606047775 "DOWN"
"cg07209244" "chr5" 172116212 "+" "cg07209244" NA NA NA NA NA NA "chr5:172113677-172113905" "S_Shelf" "NEURL1B" "NM_001142651" "3'UTR" "" "" "" "" "5:172115113-172116226" "Unclassified" "TRUE" 0.536248080614445 -0.927022113978495 5.42960610624381 4.38310333850543e-07 0.00035502679258566 6.15621557120778 "UP"
"cg13917002" "chr9" 72260688 "-" "cg13917002" NA NA "rs76063094" 0.037793 "rs76063094" 0.037793 "" "OpenSea" "APBA1" "NM_001163" "5'UTR" "" "" "TRUE" "" "" "" "" 0.682288310056506 0.20531998172043 5.42935213019851 4.3878542635824e-07 0.00035502679258566 6.15521334611722 "UP"
"cg11584936" "chr1" 151009588 "-" "cg11584936" NA NA NA NA NA NA "" "OpenSea" "BNIPL;BNIPL" "NM_001159642;NM_138278" "5'UTR;Body" "" "" "TRUE" "" "" "" "" 1.08515411423451 0.971333720430108 5.42878286401953 4.39852140503712e-07 0.00035502679258566 6.1529670265662 "UP"
"cg08175928" "chr9" 134165024 "+" "cg08175928" NA NA NA NA NA NA "" "OpenSea" "PPAPDC3" "NM_032728" "TSS200" "" "" "TRUE" "" "9:134164980-134165251" "Unclassified_Cell_type_specific" "" -0.420900521899902 0.788432 -5.42844770774023 4.40481357981595e-07 0.00035502679258566 6.1516445574506 "DOWN"
"cg26509691" "chr5" 134363516 "-" "cg26509691" NA NA NA NA NA NA "chr5:134363092-134365146" "Island" "PITX1" "NM_002653" "3'UTR" "" "" "TRUE" "5:134391415-134392082" "" "" "" -0.616404171867659 -0.427716432688172 -5.42822176633561 4.40906034677725e-07 0.00035502679258566 6.15075305437093 "DOWN"
"cg27071152" "chr7" 39649443 "+" "cg27071152" "rs4723885" 0.250804 NA NA NA NA "chr7:39649253-39649510" "Island" "LOC646999" "NR_024390" "Body" "" "" "TRUE" "7:39615791-39616006" "7:39649011-39649825" "Unclassified" "" -1.10592686937756 -0.427256537634409 -5.42820425839167 4.40938959138298e-07 0.00035502679258566 6.15068397357534 "DOWN"
"cg12298745" "chr18" 76737545 "+" "cg12298745" NA NA NA NA NA NA "chr18:76737005-76741244" "Island" "" "" "" "" "" "" "18:74838492-74838659" "18:76736753-76737557" "Unclassified_Cell_type_specific" "" -0.665612880773824 -0.253808464516129 -5.42768723264382 4.41912335637193e-07 0.000355221426986565 6.14864400383194 "DOWN"
"cg16557111" "chr1" 161059429 "-" "cg16557111" NA NA NA NA NA NA "" "OpenSea" "PVRL4" "NM_030916" "TSS200" "" "" "" "" "" "" "" 0.682744984332197 0.612629001075269 5.42699757950834 4.43213986354658e-07 0.000355677602270425 6.14592306817856 "UP"
"cg27088150" "chr3" 62353894 "-" "cg27088150" NA NA NA NA NA NA "chr3:62354291-62355012" "N_Shore" "" "" "" "" "" "" "3:62328767-62329587" "" "" "" -0.635418636298902 -1.4449735483871 -5.42635755487953 4.44425328847055e-07 0.000355677602270425 6.14339808906174 "DOWN"
"cg03689403" "chr12" 89749377 "-" "cg03689403" NA NA NA NA NA NA "chr12:89745168-89748144" "S_Shore" "" "" "" "" "RDMR" "" "" "12:89747962-89749741" "Promoter_Associated" "" 0.887407718054875 1.42802983225806 5.42563634804421 4.45794208361141e-07 0.000355677602270425 6.14055301320867 "UP"
"cg04983977" "chr1" 200842145 "+" "cg04983977" NA NA NA NA NA NA "chr1:200842196-200843388" "N_Shore" "GPR25" "NM_005298" "TSS200" "" "" "" "" "1:200841759-200842250" "Unclassified_Cell_type_specific" "" -0.400782293606617 1.48561967741935 -5.42548289746586 4.46085996295194e-07 0.000355677602270425 6.13994769305292 "DOWN"
"cg12565635" "chr7" 16845331 "-" "cg12565635" NA NA NA NA NA NA "" "OpenSea" "AGR2" "NM_006408" "TSS1500" "" "" "" "" "" "" "" 0.876600800889374 1.80955919354839 5.42545306123048 4.46142751945757e-07 0.000355677602270425 6.13982999833253 "UP"
"cg09424896" "chr19" 16284351 "+" "cg09424896" NA NA NA NA NA NA "" "OpenSea" "CIB3" "NM_054113" "TSS200" "" "" "" "" "" "" "" 0.417707143113362 -0.585171369892473 5.42422882928527 4.48477644923268e-07 0.000356952915314731 6.13500105961828 "UP"
"cg12911095" "chr5" 38468306 "+" "cg12911095" NA NA NA NA NA NA "" "OpenSea" "" "" "" "" "" "TRUE" "5:38503887-38504064" "" "" "TRUE" -0.55582846574854 1.64653064516129 -5.42301145282212 4.50811334400501e-07 0.000358223097524478 6.13019969983811 "DOWN"
"cg06379721" "chr10" 102590401 "+" "cg06379721" NA NA NA NA NA NA "chr10:102590122-102590402" "Island" "" "" "" "" "" "" "" "" "" "" -0.611489021398561 -0.357765243010753 -5.42255713701344 4.51685295183407e-07 0.000358287412540935 6.12840800565722 "DOWN"
"cg12740337" "chr6" 28058973 "+" "cg12740337" "rs9393887" 0.228216 NA NA NA NA "" "OpenSea" "ZSCAN12L1" "NR_024063" "Body" "" "" "" "6:28166768-28167188" "" "" "" -0.467159698874682 0.0828087849462366 -5.42214025878781 4.52488698227174e-07 0.000358287412540935 6.12676402055336 "DOWN"
"cg02749511" "chr2" 174696522 "+" "cg02749511" NA NA NA NA NA NA "" "OpenSea" "" "" "" "" "" "TRUE" "" "" "" "" -0.423650567994243 0.102951503333333 -5.42066028807766 4.55352205792831e-07 0.000358287412540935 6.1209281727312 "DOWN"
"cg06592987" "chr7" 149112142 "+" "cg06592987" "rs1636352" 0.195909 NA NA NA NA "chr7:149112306-149112545" "N_Shore" "" "" "" "" "" "" "7:148743062-148743600" "7:149112030-149112176" "Unclassified_Cell_type_specific" "" -0.952925908675934 -0.881595989247312 -5.42065688003082 4.55358820266973e-07 0.000358287412540935 6.12091473497364 "DOWN"
"cg18057109" "chr7" 156409738 "+" "cg18057109" NA NA NA NA NA NA "chr7:156409577-156409865" "Island" "" "" "" "" "" "" "7:156101726-156102603" "" "" "" -0.655833442240083 -0.31021811827957 -5.42039492126394 4.55867522177076e-07 0.000358287412540935 6.119881857304 "DOWN"
"cg07060233" "chr20" 44687092 "-" "cg07060233" NA NA NA NA NA NA "chr20:44685771-44687610" "Island" "SLC12A5;SLC12A5" "NM_020708;NM_001134771" "3'UTR;3'UTR" "" "" "TRUE" "20:44119211-44121003" "20:44686812-44687420" "Unclassified" "TRUE" -0.574892412029054 -0.559875 -5.42038582779431 4.55885190927053e-07 0.000358287412540935 6.1198460030936 "DOWN"
"cg19645839" "chr1" 43585918 "-" "cg19645839" "rs187416086" 0.0156 NA NA NA NA "" "OpenSea" "" "" "" "" "" "" "1:43358415-43358755" "" "" "" 0.494114744074912 1.60691967741935 5.42029691877144 4.56057977867278e-07 0.000358287412540935 6.11949544950001 "UP"
"cg22585786" "chr2" 169037808 "-" "cg22585786" NA NA NA NA NA NA "" "OpenSea" "STK39" "NM_013233" "Body" "" "" "TRUE" "" "" "" "" 0.781629670154411 0.812726121505376 5.41900684191873 4.58572361858448e-07 0.000359680750485652 6.11440921190202 "UP"
"cg18247124" "chr11" 122943141 "-" "cg18247124" NA NA NA NA NA NA "" "OpenSea" "ASAM" "NM_024769" "3'UTR" "" "" "" "" "" "" "" 0.863848062322755 1.37272189236559 5.41708539559919 4.62342495214228e-07 0.000362011598991601 6.10683486521151 "UP"
"cg10338518" "chr4" 87895137 "+" "cg10338518" NA NA NA NA NA NA "" "OpenSea" "AFF1" "NM_001166693" "Body" "" "" "TRUE" "" "" "" "" 0.647109241143391 1.61876346236559 5.41673396960489 4.63035317301702e-07 0.000362011598991601 6.1054496878395 "UP"
"cg01401824" "chr2" 159902017 "+" "cg01401824" NA NA NA NA NA NA "" "OpenSea" "TANC1;TANC1" "NM_001145909;NM_033394" "5'UTR;5'UTR" "" "" "TRUE" "" "" "" "" 0.981350503506142 1.79728191075269 5.41574633369104 4.64987852209107e-07 0.000362554839921823 6.10155707143067 "UP"
"cg18861753" "chr5" 178014801 "+" "cg18861753" NA NA NA NA NA NA "chr5:178016558-178017670" "N_Shore" "COL23A1" "NM_173465" "Body" "" "RDMR" "" "" "" "" "" 0.684162520690104 1.56391462365591 5.41558648748499 4.65304622231974e-07 0.000362554839921823 6.10092709526156 "UP"
"cg24850219" "chr1" 2337563 "+" "cg24850219" NA NA NA NA NA NA "chr1:2339876-2340246" "N_Shelf" "PEX10;PEX10" "NM_002617;NM_153818" "Body;Body" "" "" "" "1:2327297-2327618" "" "" "" -0.332410262646626 2.50412580645161 -5.41497424732335 4.66519866186053e-07 0.000362554839921823 6.09851425728591 "DOWN"
"cg16219636" "chr12" 31632112 "-" "cg16219636" NA NA NA NA NA NA "" "OpenSea" "DENND5B" "NM_144973" "Body" "" "" "TRUE" "" "" "" "" 0.797819428773244 1.35962450537634 5.41456944939616 4.67325062265749e-07 0.000362554839921823 6.09691902372726 "UP"
"cg26808687" "chr1" 201979499 "+" "cg26808687" NA NA NA NA NA NA "" "OpenSea" "ELF3;ELF3" "NM_004433;NM_001114309" "TSS200;TSS200" "" "" "TRUE" "" "1:201978372-201979625" "Unclassified" "TRUE" 0.617797624676503 -0.275156935483871 5.41449972362165 4.67463893356006e-07 0.000362554839921823 6.09664425338855 "UP"
"cg19389293" "chr18" 13641872 "-" "cg19389293" NA NA NA NA NA NA "chr18:13641584-13642415" "Island" "C18orf1;C18orf1;C18orf1;C18orf1;C18orf1;C18orf1" "NM_001003675;NM_181481;NM_181482;NM_004338;NM_001003674;NM_181483" "Body;Body;Body;Body;Body;Body" "" "" "" "18:13631601-13632706" "" "" "TRUE" -0.607860888992259 0.0354507634408602 -5.41381330066168 4.68832789862802e-07 0.000362621329642412 6.09393934120169 "DOWN"
"cg16990557" "chr6" 17725431 "+" "cg16990557" NA NA NA NA NA NA "" "OpenSea" "" "" "" "" "" "TRUE" "" "" "" "TRUE" -0.484583019604648 -0.223246560215054 -5.41370787043907 4.69043391338287e-07 0.000362621329642412 6.09352389897011 "DOWN"
"cg18024113" "chr1" 16862202 "+" "cg18024113" NA NA NA NA NA NA "chr1:16860873-16862296" "Island" "" "" "" "" "" "" "1:16733150-16735437" "" "" "TRUE" -0.525551499948468 -0.25541835483871 -5.41297757059383 4.70504743891989e-07 0.000363172812744813 6.09064630181532 "DOWN"
"cg20495183" "chr11" 132814206 "+" "cg20495183" NA NA NA NA NA NA "chr11:132813562-132814395" "Island" "OPCML;OPCML" "NM_002545;NM_001012393" "TSS1500;Body" "" "RDMR" "" "11:132318659-132319588" "11:132814127-132814876" "Unclassified_Cell_type_specific" "" -0.939239138223937 -2.10880053655914 -5.41248899031849 4.71484897494407e-07 0.00036335170722588 6.0887212593762 "DOWN"
"cg26446499" "chr5" 77253555 "+" "cg26446499" NA NA NA NA NA NA "chr5:77253832-77254049" "N_Shore" "" "" "" "" "" "" "5:77289094-77289410" "" "" "" -0.565235847066542 -0.16007941827957 -5.411777705959 4.72915400464255e-07 0.000363768735944688 6.08591890145861 "DOWN"
"cg26474124" "chr2" 70368457 "+" "cg26474124" "rs11685382" 0.177007 NA NA NA NA "chr2:70369139-70370130" "N_Shore" "" "" "" "" "RDMR" "" "" "2:70368188-70368576" "Promoter_Associated" "" 0.593908220961255 -0.369377072043011 5.41105132089549 4.74380661574346e-07 0.000363768735944688 6.08305723876514 "UP"
"cg01626434" "chr5" 42993978 "+" "cg01626434" NA NA NA NA NA NA "chr5:42994626-42994936" "N_Shore" "" "" "" "" "" "" "5:43029639-43029905" "5:42993850-42994169" "Promoter_Associated" "" -0.665011779335578 -1.06127105053763 -5.41070253031029 4.75085820251414e-07 0.000363768735944688 6.08168321343088 "DOWN"
"cg09885735" "chr15" 60297747 "+" "cg09885735" NA NA NA NA NA NA "chr15:60296135-60298520" "Island" "FOXB1" "NM_012182" "Body" "" "DMR" "TRUE" "15:58083293-58086096" "" "" "" -0.659049688001122 -1.2775872655914 -5.41047702158022 4.75542283410765e-07 0.000363768735944688 6.08079486808187 "DOWN"
"cg01915791" "chr19" 36247526 "+" "cg01915791" NA NA NA NA NA NA "chr19:36246328-36247982" "Island" "HSPB6" "NM_144617" "Body" "" "DMR" "" "19:40938235-40939861" "" "" "" -0.699762202785514 -0.451407144086022 -5.41036347951898 4.75772272003322e-07 0.000363768735944688 6.08034759944071 "DOWN"
"cg26299169" "chr13" 28498956 "+" "cg26299169" NA NA NA NA NA NA "chr13:28498226-28499046" "Island" "PDX1" "NM_000209" "3'UTR" "" "DMR" "" "13:27396146-27397046" "" "" "" -0.871796150810355 -0.815779161290323 -5.40889686568063 4.78752828929791e-07 0.000364066480872343 6.07457068727047 "DOWN"
"cg20324165" "chr12" 53299145 "-" "cg20324165" NA NA NA NA NA NA "chr12:53297442-53297824" "S_Shore" "KRT8" "NM_002273" "TSS1500" "" "" "" "" "" "" "TRUE" 0.572931811425493 -0.172824702150538 5.40811712011384 4.80344923532665e-07 0.000364066480872343 6.07149963058351 "UP"
"cg11251877" "chr6" 168398981 "-" "cg11251877" NA NA NA NA NA NA "chr6:168402226-168402437" "N_Shelf" "" "" "" "" "" "" "" "" "" "" -0.637691953778916 2.18329150537634 -5.40759356641488 4.81416831583118e-07 0.000364066480872343 6.06943771921972 "DOWN"
"cg11811610" "chr6" 10390811 "+" "cg11811610" "rs112734138" 0.014181 NA NA NA NA "chr6:10390888-10391098" "N_Shore" "" "" "" "" "" "TRUE" "6:10498025-10498817" "" "" "" -0.484806116431604 -0.379234002150538 -5.40744923393843 4.81712745360921e-07 0.000364066480872343 6.06886931222339 "DOWN"
"cg00411097" "chr7" 1596050 "-" "cg00411097" NA NA NA NA NA NA "" "OpenSea" "TMEM184A;TMEM184A" "NM_001097620;NM_001097620" "1stExon;5'UTR" "" "" "TRUE" "" "7:1594906-1596387" "Unclassified_Cell_type_specific" "" 0.4122945226169 -0.866845901075269 5.40721466477807 4.8219404463566e-07 0.000364066480872343 6.06794555327787 "UP"
"cg05177729" "chr11" 69469349 "+" "cg05177729" NA NA NA NA NA NA "chr11:69468810-69469152" "S_Shore" "" "" "" "" "" "" "11:69178425-69178648" "11:69469319-69469538" "Unclassified_Cell_type_specific" "TRUE" 0.695333389870475 0.349331720430108 5.40649023185662 4.83683443879298e-07 0.000364066480872343 6.06509278390385 "UP"
"cg11731596" "chr17" 15821130 "+" "cg11731596" NA NA NA NA NA NA "chr17:15820620-15821325" "Island" "" "" "" "" "" "" "17:15761346-15762050" "" "" "" -0.568669773517457 -0.358738161290323 -5.40556362525939 4.8559507281766e-07 0.000364066480872343 6.06144414649094 "DOWN"
"cg18063312" "chr5" 72740737 "-" "cg18063312" NA NA NA NA NA NA "chr5:72740051-72740800" "Island" "" "" "" "" "RDMR" "" "5:72776473-72776556" "" "" "" -0.705543857066899 -0.205431166666667 -5.40478433340827 4.87208513391951e-07 0.000364066480872343 6.05837582280359 "DOWN"
"cg14266927" "chr14" 75987682 "-" "cg14266927" NA NA NA NA NA NA "" "OpenSea" "BATF" "NM_006399" "TSS1500" "" "" "TRUE" "" "" "" "" 0.902773908830322 1.50654244086022 5.40458247328509 4.87627298841518e-07 0.000364066480872343 6.05758107040209 "UP"
"cg11178293" "chr3" 62355505 "+" "cg11178293" NA NA NA NA NA NA "chr3:62355315-62355534" "Island" "FEZF2" "NM_018008" "3'UTR" "" "RDMR" "" "3:62330480-62330546" "" "" "" -0.484186429649534 0.106559250537634 -5.40393495710118 4.88973037808966e-07 0.000364066480872343 6.055031806101 "DOWN"
"cg15815318" "chr14" 60195269 "-" "cg15815318" NA NA NA NA NA NA "chr14:60193831-60194302" "S_Shore" "RTN1;RTN1" "NM_021136;NM_206857" "Body;TSS1500" "" "RDMR" "" "" "" "" "" 0.539740004319812 -0.553898730107527 5.40385049041996 4.89148853739653e-07 0.000364066480872343 6.05469927295021 "UP"
"cg18563005" "chr12" 76370681 "+" "cg18563005" NA NA NA NA NA NA "" "OpenSea" "" "" "" "" "" "TRUE" "" "" "" "" 0.656461714640924 1.58176744086022 5.40348098427779 4.89918702649206e-07 0.000364066480872343 6.05324461110505 "UP"
"cg03730703" "chr1" 160173841 "-" "cg03730703" NA NA NA NA NA NA "chr1:160175132-160175702" "N_Shore" "PEA15" "NM_003768" "TSS1500" "" "" "" "" "1:160173572-160173952" "Unclassified_Cell_type_specific" "" 0.673459795460231 0.946060946236559 5.40322870925541 4.90444987637515e-07 0.000364066480872343 6.05225149018196 "UP"
"cg05873646" "chr16" 30848968 "+" "cg05873646" NA NA NA NA NA NA "chr16:30845650-30846194" "S_Shelf" "" "" "" "" "" "" "" "" "" "" 0.826560749700256 0.885350569892473 5.4026749505809 4.91602157311856e-07 0.000364066480872343 6.05007161210334 "UP"
"cg19897113" "chr1" 26083702 "+" "cg19897113" NA NA NA NA NA NA "" "OpenSea" "MAN1C1" "NM_020379" "Body" "" "" "TRUE" "" "" "" "" 0.838909516145322 0.43573911827957 5.40228049898503 4.92428059363162e-07 0.000364066480872343 6.04851891658951 "UP"
"cg03126199" "chr19" 20276916 "-" "cg03126199" NA NA NA NA NA NA "" "OpenSea" "ZNF486" "NM_052852" "TSS1500" "" "" "" "" "" "" "" 0.801610069235382 1.55626229032258 5.4022470892565 4.92498074999049e-07 0.000364066480872343 6.04838740715317 "UP"
"cg02442572" "chr7" 1303351 "+" "cg02442572" NA NA NA NA NA NA "" "OpenSea" "" "" "" "" "" "" "7:1269877-1270021" "" "" "" 0.970134446283475 0.757829283870968 5.40139942167897 4.94277769386417e-07 0.000364066480872343 6.04505090195696 "UP"
"cg14279856" "chr6" 30851086 "-" "cg14279856" NA NA NA NA NA NA "chr6:30852102-30852676" "N_Shore" "DDR1;DDR1" "NM_001954;NM_013993" "TSS1500;TSS1500" "" "" "TRUE" "" "6:30850910-30851224" "Unclassified" "" 0.791964175024826 1.07233812258065 5.40134942522608 4.94382934418552e-07 0.000364066480872343 6.04485411905814 "UP"
"cg05977462" "chr12" 111475136 "+" "cg05977462" NA NA NA NA NA NA "chr12:111474953-111475242" "Island" "CUX2" "NM_015267" "Body" "" "" "" "12:109959345-109959625" "" "" "" 0.529291024240512 -0.552634071935484 5.40104850062216 4.95016377386177e-07 0.000364066480872343 6.04366971798643 "UP"
"cg04995300" "chr3" 66848608 "+" "cg04995300" NA NA NA NA NA NA "" "OpenSea" "" "" "" "" "" "" "3:66931215-66931473" "" "" "" -0.679387763875756 -0.38632247311828 -5.40093285402548 4.95260023617449e-07 0.000364066480872343 6.04321455644276 "DOWN"
"cg22344745" "chr1" 227746294 "+" "cg22344745" NA NA NA NA NA NA "chr1:227746157-227746454" "Island" "" "" "" "" "" "" "1:225812781-225814221" "" "" "" -0.612314571186085 1.53519032258065 -5.40000749464792 4.97213821904291e-07 0.000364066480872343 6.03957270549635 "DOWN"
"cg05436658" "chr16" 23847568 "+" "cg05436658" "rs75964872" 0.23898 NA NA NA NA "chr16:23846941-23848102" "Island" "PRKCB;PRKCB" "NM_002738;NM_212535" "1stExon;1stExon" "" "" "" "16:23754339-23755950" "" "" "TRUE" -1.16784225739114 -1.90754129032258 -5.39950796860938 4.98271654139067e-07 0.000364066480872343 6.03760689721617 "DOWN"
"cg27090078" "chr2" 85622094 "-" "cg27090078" "rs6886" 0.000195 NA NA NA NA "" "OpenSea" "CAPG" "NM_001747" "Body" "" "" "TRUE" "" "" "" "" 0.725437867296978 0.37161437311828 5.39945616480191 4.98381483691538e-07 0.000364066480872343 6.03740303647503 "UP"
"cg03323067" "chr2" 218767655 "+" "cg03323067" NA NA NA NA NA NA "" "OpenSea" "TNS1" "NM_022648" "5'UTR" "" "" "TRUE" "" "" "" "TRUE" -0.792311337604171 0.152776903225806 -5.39929910318107 4.98714615905371e-07 0.000364066480872343 6.03678496630529 "DOWN"
"cg18477362" "chr3" 166452764 "-" "cg18477362" "rs79495417" 0.029735 NA NA NA NA "" "OpenSea" "" "" "" "" "" "TRUE" "" "" "" "" 0.860614064630626 1.04290153763441 5.399076248301 4.99187671865481e-07 0.000364066480872343 6.03590800142868 "UP"
"cg21595709" "chr19" 15344186 "+" "cg21595709" NA NA NA NA NA NA "chr19:15344091-15344419" "Island" "EPHX3;EPHX3" "NM_024794;NM_001142886" "TSS1500;TSS1500" "" "" "" "19:15204912-15205419" "19:15343650-15344621" "Unclassified" "TRUE" -0.477768799064778 -0.533513021505376 -5.39901633800541 4.99314918909651e-07 0.000364066480872343 6.03567224919643 "DOWN"
"cg06504039" "chr6" 32978379 "-" "cg06504039" NA NA NA NA NA NA "chr6:32975684-32975926" "S_Shelf" "HLA-DOA" "NM_002119" "TSS1500" "" "" "" "" "" "" "" 1.00615902604893 1.73645602150538 5.3988843576171 4.9959535202309e-07 0.000364066480872343 6.03515289949669 "UP"
"cg18781988" "chr5" 140723549 "+" "cg18781988" NA NA NA NA NA NA "chr5:140723548-140723900" "Island" "PCDHGA2;PCDHGA3;PCDHGA1;PCDHGA3" "NM_018915;NM_018916;NM_018912;NM_032011" "Body;TSS200;Body;TSS200" "" "" "" "" "5:140723245-140723939" "NonGene_Associated" "TRUE" -0.831391103131346 -0.976985075268817 -5.3983048208953 5.00828584082502e-07 0.000364066480872343 6.03287246764611 "DOWN"
"cg00235460" "chr2" 175867417 "+" "cg00235460" NA NA NA NA NA NA "chr2:175869574-175870289" "N_Shelf" "CHN1;CHN1" "NM_001822;NM_001025201" "Body;Body" "" "" "" "" "" "" "" 0.746549180199107 1.21598795698925 5.39801708910636 5.01441973645001e-07 0.000364066480872343 6.03174031106224 "UP"
"cg16170767" "chr6" 99290737 "-" "cg16170767" NA NA NA NA NA NA "chr6:99290279-99290771" "Island" "" "" "" "" "" "TRUE" "" "" "" "" -0.51060319087195 -0.438554391397849 -5.39775455334162 5.0200229207943e-07 0.000364066480872343 6.03070732127497 "DOWN"
"cg17084863" "chr1" 162530364 "+" "cg17084863" NA NA NA NA NA NA "chr1:162530856-162531853" "N_Shore" "UAP1" "NM_003115" "TSS1500" "" "" "" "" "" "" "" 1.09749641883341 2.37245245698925 5.39689843500204 5.03833731689624e-07 0.000364066480872343 6.02733895905214 "UP"
"cg18537482" "chr8" 1911588 "-" "cg18537482" NA NA NA NA NA NA "" "OpenSea" "" "" "" "" "" "" "8:1897182-1899059" "" "" "TRUE" 0.577752326417197 0.413050255806452 5.39666701103132 5.0432992498776e-07 0.000364066480872343 6.02642847700769 "UP"
"cg03807298" "chr5" 174159039 "+" "cg03807298" NA NA NA NA NA NA "chr5:174158680-174159729" "Island" "" "" "" "" "RDMR" "" "5:174091260-174092335" "" "" "" -0.863339693948124 0.0278377204301075 -5.39577471127625 5.06247578740177e-07 0.000364066480872343 6.02291812119766 "DOWN"
"cg22816091" "chr1" 42611670 "+" "cg22816091" NA NA NA NA NA NA "chr1:42611485-42611691" "Island" "" "" "" "" "" "TRUE" "1:42384081-42384707" "" "" "" -0.404950036264094 0.461965494623656 -5.39481363292809 5.08321035073428e-07 0.000364066480872343 6.01913751240534 "DOWN"
"cg13451127" "chr3" 47050803 "-" "cg13451127" NA NA NA NA NA NA "chr3:47050486-47051609" "Island" "NBEAL2" "NM_015175" "Body" "" "" "TRUE" "3:47025526-47026835" "3:47050672-47051702" "Gene_Associated" "TRUE" -0.371147353191426 -0.540855215053763 -5.39470683063856 5.08551966140423e-07 0.000364066480872343 6.01871740344644 "DOWN"
"cg11336311" "chr1" 23887324 "+" "cg11336311" NA NA NA NA NA NA "chr1:23885682-23886212" "S_Shore" "ID3" "NM_002167" "TSS1500" "" "" "" "" "" "" "" -0.561927471269968 1.29116242580645 -5.39462126479301 5.08737053282933e-07 0.000364066480872343 6.01838083147943 "DOWN"
"cg11584690" "chr19" 42574196 "+" "cg11584690" NA NA NA NA NA NA "" "OpenSea" "" "" "" "" "" "" "" "19:42574061-42574598" "Unclassified_Cell_type_specific" "" -0.554035781645727 -0.140228503225806 -5.39406857344517 5.09934168314229e-07 0.000364066480872343 6.01620689291482 "DOWN"
"cg15422685" "chr3" 62356774 "-" "cg15422685" NA NA NA NA NA NA "chr3:62356773-62357315" "Island" "FEZF2" "NM_018008" "Body" "" "RDMR" "" "3:62331686-62332442" "" "" "" -0.495157830517289 0.315303315053763 -5.39396300062428 5.10163149950341e-07 0.000364066480872343 6.01579164885606 "DOWN"
"cg26390512" "chr6" 6714166 "+" "cg26390512" NA NA NA NA NA NA "" "OpenSea" "" "" "" "" "" "TRUE" "" "" "" "" -0.539147561360649 2.06736092473118 -5.39394502759116 5.1020214250095e-07 0.000364066480872343 6.01572095687059 "DOWN"
"cg22764535" "chr2" 242833494 "-" "cg22764535" NA NA NA NA NA NA "chr2:242832999-242833229" "S_Shore" "" "" "" "" "" "TRUE" "2:242482167-242482417" "" "" "" 0.850603324962934 0.770607708602151 5.39387274222355 5.10358995310527e-07 0.000364066480872343 6.01543664344035 "UP"
"cg24150385" "chr3" 66543263 "+" "cg24150385" NA NA NA NA NA NA "" "OpenSea" "LRIG1" "NM_015541" "Body" "" "" "TRUE" "" "" "" "" 0.582823748085567 0.714444483870968 5.39358458217523 5.10984746540575e-07 0.000364066480872343 6.01430326886599 "UP"
"cg07109745" "chr11" 3901552 "-" "cg07109745" NA NA NA NA NA NA "" "OpenSea" "STIM1" "NM_003156" "Body" "" "" "TRUE" "" "" "" "" 0.762955958382288 1.21691399032258 5.39289568893904 5.1248375357016e-07 0.000364066480872343 6.01159387670002 "UP"
"cg12639429" "chr18" 21572622 "-" "cg12639429" NA NA NA NA NA NA "" "OpenSea" "TTC39C" "NM_153211" "TSS200" "" "" "TRUE" "" "18:21572543-21572968" "Promoter_Associated_Cell_type_specific" "" 0.63769087852531 0.281200782795699 5.39063502888921 5.17433191284644e-07 0.000364066480872343 6.00270400350687 "UP"
"cg23989004" "chr19" 12624770 "+" "cg23989004" NA NA NA NA NA NA "chr19:12624273-12624477" "S_Shore" "ZNF709" "NM_001145647" "TSS200" "" "" "" "" "" "" "" -0.620846925755302 -0.128593387096774 -5.39040003462698 5.17950360852913e-07 0.000364066480872343 6.00178001392763 "DOWN"
"cg04164058" "chr15" 89949694 "+" "cg04164058" NA NA NA NA NA NA "chr15:89949373-89951130" "Island" "" "" "" "" "CDMR" "" "15:87750378-87750908" "15:89949572-89949848" "Unclassified_Cell_type_specific" "" -0.631481013054282 -1.01872190322581 -5.39029450003104 5.18182783496764e-07 0.000364066480872343 6.00136506201157 "DOWN"
"cg20911165" "chr11" 1244397 "+" "cg20911165" NA NA NA NA NA NA "chr11:1247830-1248140" "N_Shelf" "MUC5B" "NM_002458" "1stExon" "" "" "" "11:1200940-1201018" "" "" "" 0.497477500313658 0.326762817204301 5.39027087239817 5.18234833478255e-07 0.000364066480872343 6.00127216098298 "UP"
"cg12485556" "chr6" 105774617 "+" "cg12485556" "rs6934191" 0.381609 NA NA NA NA "" "OpenSea" "PREP" "NM_002726" "Body" "" "" "TRUE" "" "" "" "" 0.899467544305447 2.07868469784946 5.3901620524068 5.18474622230935e-07 0.000364066480872343 6.00084429642394 "UP"
"cg00834922" "chr5" 178545514 "-" "cg00834922" "rs76043377" 0.015625 NA NA NA NA "chr5:178547421-178548701" "N_Shore" "ADAMTS2" "NM_014244" "Body" "" "" "" "" "" "" "" 0.49727945479693 -0.862227946236559 5.39015232966513 5.1849605192866e-07 0.000364066480872343 6.00080606821288 "UP"
"cg19598519" "chr19" 6333593 "-" "cg19598519" NA NA NA NA NA NA "" "OpenSea" "ACER1;ACER1" "NM_133492;NM_133492" "5'UTR;1stExon" "" "" "" "" "" "" "" 0.661331966446645 0.75394217311828 5.38987551225997 5.19106543660444e-07 0.000364066480872343 5.99971768252926 "UP"
"cg24523685" "chr21" 36062813 "-" "cg24523685" NA NA NA NA NA NA "" "OpenSea" "CLIC6" "NM_053277" "Body" "" "" "" "" "" "" "" 0.972576188202577 1.75465831182796 5.38961342155405 5.19685206039901e-07 0.000364066480872343 5.99868722490357 "UP"
"cg24402070" "chr1" 17046932 "+" "cg24402070" NA NA NA NA NA NA "" "OpenSea" "ESPNP" "NR_026567" "TSS1500" "" "" "" "" "" "" "" 0.423794151127593 0.271391913978495 5.38946021776825 5.2002375273486e-07 0.000364066480872343 5.99808488781482 "UP"
"cg05781504" "chr5" 145713607 "-" "cg05781504" NA NA NA NA NA NA "chr5:145713641-145713913" "N_Shore" "" "" "" "" "" "" "" "" "" "" -0.751115510566966 -0.730975321505376 -5.38937116866202 5.20220630947579e-07 0.000364066480872343 5.99773478567286 "DOWN"
"cg23217142" "chrX" 99984159 "+" "cg23217142" NA NA NA NA NA NA "chrX:99986423-99987185" "N_Shelf" "SYTL4;SYTL4" "NM_001129896;NM_080737" "5'UTR;5'UTR" "" "" "" "" "" "" "" 0.616812688266665 0.609770806451613 5.38880341541023 5.2147759139214e-07 0.000364066480872343 5.99550269654524 "UP"
"cg13681655" "chr2" 20413180 "-" "cg13681655" NA NA NA NA NA NA "" "OpenSea" "SDC1;SDC1" "NM_002997;NM_001006946" "Body;Body" "" "" "TRUE" "" "" "" "" 0.543588106917632 -0.137077531182796 5.3886401619915 5.2183957176996e-07 0.000364066480872343 5.99486089703624 "UP"
"cg13842240" "chr4" 13539213 "-" "cg13842240" NA NA NA NA NA NA "chr4:13537646-13537973" "S_Shore" "" "" "" "" "" "" "4:13148311-13148438" "" "" "" -0.383789267173179 -0.611889688172043 -5.38801642693285 5.23224841829253e-07 0.000364066480872343 5.99240889228103 "DOWN"
"cg12778395" "chr11" 68611806 "+" "cg12778395" NA NA NA NA NA NA "chr11:68611250-68611807" "Island" "" "" "" "" "" "" "" "11:68611130-68611979" "Unclassified" "TRUE" 0.608847629280771 -0.826796096774194 5.38772990918731 5.23862383471982e-07 0.000364066480872343 5.99128259189098 "UP"
"cg11773456" "chr14" 100055669 "+" "cg11773456" NA NA NA NA NA NA "" "OpenSea" "CCDC85C" "NM_001144995" "Body" "" "" "" "14:99125415-99125527" "" "" "TRUE" 0.563196142858003 -0.0121432860215054 5.38751022573856 5.24351724837841e-07 0.000364066480872343 5.99041903731736 "UP"
"cg23397023" "chr7" 149112887 "-" "cg23397023" NA NA NA NA NA NA "chr7:149112306-149112545" "S_Shore" "" "" "" "" "RDMR" "" "7:148743764-148743947" "" "" "" -0.461375282436834 0.674659871505376 -5.38750394948176 5.24365711675366e-07 0.000364066480872343 5.99039436621382 "DOWN"
"cg04052038" "chr21" 31588123 "+" "cg04052038" NA NA NA NA NA NA "" "OpenSea" "CLDN8" "NM_199328" "1stExon" "" "" "" "" "" "" "" 0.982296547370307 1.33152044086022 5.38733198882757 5.24749073649084e-07 0.000364066480872343 5.98971841812043 "UP"
"cg06223120" "chr9" 140022932 "-" "cg06223120" "rs4880095" 0.464422 NA NA NA NA "chr9:140023747-140025010" "N_Shore" "" "" "" "" "" "" "" "9:140022570-140023658" "Promoter_Associated" "" 0.397516277922795 -1.23204623655914 5.3872981587534 5.24824525326335e-07 0.000364066480872343 5.98958543912818 "UP"
"cg14588259" "chr20" 50702859 "-" "cg14588259" NA NA NA NA NA NA "chr20:50701265-50701732" "S_Shore" "ZFP64" "NM_199427" "Body" "" "" "" "" "" "" "" 0.901470166723028 3.85151913978495 5.38666592144968 5.26236569328272e-07 0.000364066480872343 5.98710032291848 "UP"
"cg02141940" "chr8" 143761503 "-" "cg02141940" NA NA NA NA NA NA "" "OpenSea" "PSCA" "NM_005672" "TSS1500" "" "" "" "" "" "" "" 0.825091779774567 0.800769913978495 5.38653563321882 5.26528018206825e-07 0.000364066480872343 5.9865882211063 "UP"
"cg08703872" "chr1" 151812421 "+" "cg08703872" NA NA NA NA NA NA "chr1:151812253-151812525" "Island" "LOC100132111;C2CD4D" "NR_024237;NM_001136003" "Body;5'UTR" "" "" "" "1:150078878-150079149" "1:151812172-151812439" "Promoter_Associated" "" 0.678367035869678 -1.52873709677419 5.38596878022747 5.27797883994708e-07 0.000364066480872343 5.98436026088989 "UP"
"cg08647446" "chr4" 74486298 "-" "cg08647446" "rs1247590" 0.016735 NA NA NA NA "chr4:74486044-74486258" "S_Shore" "RASSF6;RASSF6;RASSF6" "NM_201431;NM_201431;NM_177532" "1stExon;5'UTR;TSS200" "" "" "TRUE" "" "" "" "" 0.500401135847603 -1.41922989247312 5.38581304235116 5.2814729340849e-07 0.000364066480872343 5.98374816906087 "UP"
"cg14483162" "chr5" 159492309 "+" "cg14483162" NA NA NA NA NA NA "" "OpenSea" "TTC1" "NM_003314" "3'UTR" "" "" "" "" "" "" "" 0.693416524109021 0.34456588172043 5.38576718912581 5.28250211666405e-07 0.000364066480872343 5.98356795522347 "UP"
"cg08988797" "chr8" 102505513 "-" "cg08988797" NA NA NA NA NA NA "chr8:102505512-102506430" "Island" "GRHL2" "NM_024915" "Body" "" "" "" "8:102574469-102575712" "8:102505212-102505516" "Unclassified_Cell_type_specific" "" 0.670521257568562 -2.01503774193548 5.38461293612048 5.30847430416586e-07 0.000364066480872343 5.97903172684323 "UP"
"cg13207606" "chr6" 170766336 "+" "cg13207606" NA NA NA NA NA NA "chr6:170764523-170764765" "S_Shore" "" "" "" "" "" "" "" "" "" "" 0.730719761978525 1.85060574193548 5.3845272558375 5.31040720022121e-07 0.000364066480872343 5.97869502179439 "UP"
"cg08909076" "chr7" 1745173 "+" "cg08909076" NA NA NA NA NA NA "" "OpenSea" "" "" "" "" "" "TRUE" "" "" "" "" 0.587869320400003 0.593584978494624 5.38447665830978 5.31154897395989e-07 0.000364066480872343 5.97849618568008 "UP"
"cg20321498" "chr8" 145613919 "-" "cg20321498" NA NA NA NA NA NA "chr8:145616814-145619875" "N_Shelf" "ADCK5" "NM_174922" "Body" "" "" "" "" "" "" "" 0.215805268776054 0.0106473844086022 5.38420629352714 5.31765404789112e-07 0.000364066480872343 5.97743373304945 "UP"
"cg12389770" "chr6" 101847706 "-" "cg12389770" NA NA NA NA NA NA "chr6:101846766-101847135" "S_Shore" "GRIK2;GRIK2;GRIK2" "NM_001166247;NM_175768;NM_021956" "Body;Body;Body" "" "" "" "6:101954247-101954458" "" "" "" -0.620947461502981 -0.004788 -5.38412240925406 5.31954962492763e-07 0.000364066480872343 5.97710409843468 "DOWN"
"cg04473569" "chr7" 100881007 "-" "cg04473569" NA NA NA NA NA NA "" "OpenSea" "CLDN15;CLDN15" "NM_014343;NM_014343" "1stExon;5'UTR" "" "" "TRUE" "" "" "" "TRUE" -0.46885568033 -0.450089423010753 -5.38364332717051 5.33038838461363e-07 0.000364066480872343 5.97522153002931 "DOWN"
"cg11090582" "chr14" 38092845 "-" "cg11090582" NA NA NA NA NA NA "chr14:38091469-38092176" "S_Shore" "" "" "" "" "" "" "" "" "" "TRUE" 0.709820904645024 -0.126266422580645 5.38363678564366 5.33053652978941e-07 0.000364066480872343 5.97519582547343 "UP"
"cg06303238" "chr20" 50418959 "-" "cg06303238" NA NA NA NA NA NA "chr20:50417312-50419045" "Island" "SALL4;SALL4" "NM_020436;NM_020436" "1stExon;5'UTR" "" "RDMR" "" "20:49850919-49852452" "" "" "" -0.473348315148848 1.06900560215054 -5.38310198486835 5.34266174994545e-07 0.000364066480872343 5.97309440958323 "DOWN"
"cg24289912" "chr10" 129845739 "+" "cg24289912" NA NA NA NA NA NA "" "OpenSea" "PTPRE;PTPRE" "NM_130435;NM_006504" "TSS200;Body" "" "DMR" "TRUE" "" "10:129845285-129846965" "Promoter_Associated" "TRUE" 0.450563763290466 -0.420702558064516 5.38285848667537 5.34819138525552e-07 0.000364066480872343 5.97213765639101 "UP"
"cg09050761" "chr8" 17272669 "+" "cg09050761" "rs73553326" 0.010522 NA NA NA NA "chr8:17270603-17271120" "S_Shore" "" "" "" "" "CDMR" "" "" "" "" "" -0.482233909091458 1.98496870967742 -5.38277315744332 5.35013046497277e-07 0.000364066480872343 5.97180238589623 "DOWN"
"cg15124926" "chr11" 102702624 "-" "cg15124926" NA NA NA NA NA NA "" "OpenSea" "" "" "" "" "" "" "11:102207810-102207876" "11:102702143-102702792" "Unclassified_Cell_type_specific" "" -0.494104839943828 1.00092679569892 -5.38233699599084 5.36005285558181e-07 0.000364066480872343 5.97008868830959 "DOWN"
"cg20049005" "chr11" 2025906 "-" "cg20049005" "rs2735461" 0.025565 NA NA NA NA "chr11:2026733-2027016" "N_Shore" "" "" "" "" "" "TRUE" "" "" "" "" 0.567748338176671 0.110060524516129 5.38231376917931 5.36058175564067e-07 0.000364066480872343 5.96999743110367 "UP"
"cg16287734" "chr11" 72939150 "+" "cg16287734" NA NA NA NA NA NA "" "OpenSea" "P2RY2;P2RY2;P2RY2" "NM_002564;NM_176071;NM_176072" "5'UTR;5'UTR;5'UTR" "" "" "TRUE" "" "11:72939083-72939217" "Unclassified_Cell_type_specific" "TRUE" 0.363948088899726 -0.346867824731183 5.38188887974389 5.37026598023447e-07 0.000364066480872343 5.96832809264248 "UP"
"cg07053697" "chr12" 111374835 "-" "cg07053697" NA NA NA NA NA NA "" "OpenSea" "" "" "" "" "" "" "" "12:111374583-111375465" "Unclassified" "TRUE" -0.539412765728898 0.704197322580645 -5.38164248663912 5.37588970269451e-07 0.000364066480872343 5.96736007476994 "DOWN"
"cg18172751" "chr8" 258777 "+" "cg18172751" "rs116627549" 0.01086 NA NA NA NA "chr8:253718-255462" "S_Shelf" "" "" "" "" "" "" "" "" "" "" 0.499836783320527 -0.348802886989247 5.38124758552233 5.3849150319743e-07 0.000364066480872343 5.96580865202632 "UP"
"cg03811478" "chr3" 137483696 "+" "cg03811478" NA NA NA NA NA NA "chr3:137482964-137484454" "Island" "SOX14" "NM_004189" "1stExon" "" "" "" "3:138965417-138967246" "" "" "" -0.37564280963951 -1.1227793655914 -5.38123245586384 5.38526111012168e-07 0.000364066480872343 5.96574921424597 "DOWN"
"cg20291423" "chr1" 55350823 "-" "cg20291423" NA NA NA NA NA NA "chr1:55352463-55353328" "N_Shore" "DHCR24" "NM_014762" "Body" "" "" "TRUE" "" "" "" "" 0.724120302223516 0.681054359139785 5.38074241085621 5.39648226196791e-07 0.000364066480872343 5.96382408825755 "UP"
"cg17381426" "chr7" 140374125 "-" "cg17381426" NA NA NA NA NA NA "chr7:140372743-140373443" "S_Shore" "ADCK2" "NM_052853" "Body" "" "" "TRUE" "" "7:140372397-140374139" "Promoter_Associated" "" 0.496695159425067 0.17214052688172 5.38069756619709 5.39751026714016e-07 0.000364066480872343 5.9636479218736 "UP"
"cg20168927" "chr1" 17199104 "-" "cg20168927" "rs115732952" 0.15896 NA NA NA NA "chr1:17198626-17200049" "Island" "" "" "" "" "" "" "1:17070660-17072972" "1:17199017-17200522" "Unclassified" "TRUE" -0.442744257271887 -0.924429946236559 -5.38057098882361 5.40041292269107e-07 0.000364066480872343 5.96315068319113 "DOWN"
"cg22311289" "chr6" 144635442 "-" "cg22311289" NA NA NA NA NA NA "" "OpenSea" "UTRN" "NM_007124" "Body" "" "" "TRUE" "" "" "" "" -0.78271184826092 2.34996893548387 -5.380478534107 5.40253404808084e-07 0.000364066480872343 5.96278749355653 "DOWN"
"cg04717045" "chr11" 69468789 "-" "cg04717045" "rs3212907" 0.022188 NA NA NA NA "chr11:69468810-69469152" "N_Shore" "CCND1" "NM_053056" "3'UTR" "" "" "" "11:69177951-69178357" "11:69468703-69468874" "Gene_Associated_Cell_type_specific" "" 1.01928713492747 1.04724151612903 5.38030587989257 5.40649732053912e-07 0.000364066480872343 5.96210926485211 "UP"
"cg11849281" "chr7" 35494507 "+" "cg11849281" "rs702843" 0.397863 NA NA NA NA "chr7:35494213-35494702" "Island" "" "" "" "" "" "TRUE" "7:35460754-35461360" "" "" "" -0.681989542873298 -1.37700997849462 -5.37903830051022 5.43568188908557e-07 0.000365524762511595 5.95713023356835 "DOWN"
"cg19046933" "chr6" 30038922 "-" "cg19046933" NA NA NA NA NA NA "chr6:30038881-30039477" "Island" "RNF39;RNF39" "NM_170769;NM_025236" "Body;Body" "" "" "" "6:30146876-30147422" "" "" "" -0.656834770080586 2.63354096774194 -5.37806302465738 5.45824147088677e-07 0.000366402322315692 5.95329976835351 "DOWN"
"cg08234689" "chr7" 127910927 "+" "cg08234689" NA NA NA NA NA NA "chr7:127910860-127911287" "Island" "" "" "" "" "" "" "7:127698145-127699454" "" "" "" -0.455351929348063 0.358335053763441 -5.37743264747077 5.47287179406812e-07 0.000366402322315692 5.95082410349095 "DOWN"
"cg02055988" "chr22" 31671702 "-" "cg02055988" "rs12168242" 0.147489 NA NA NA NA "chr22:31672479-31672688" "N_Shore" "LIMK2;LIMK2;LIMK2" "NM_001031801;NM_016733;NM_005569" "Body;Body;Body" "" "" "" "" "" "" "" 0.835104813906561 1.29454353763441 5.37652204792629 5.49407358293049e-07 0.000366402322315692 5.94724818663831 "UP"
"cg03811891" "chr6" 158937286 "-" "cg03811891" NA NA NA NA NA NA "chr6:158937285-158937491" "Island" "" "" "" "" "" "" "6:158856628-158857474" "" "" "" -0.510921669636583 0.248034903225806 -5.37651429028529 5.49425455174172e-07 0.000366402322315692 5.94721772375871 "DOWN"
"cg22725222" "chr12" 53899066 "-" "cg22725222" NA NA NA NA NA NA "chr12:53894450-53895313" "S_Shelf" "TARBP2;TARBP2;TARBP2" "NM_134324;NM_004178;NM_134323" "Body;Body;Body" "" "" "" "" "" "" "TRUE" -0.428312835591784 0.697705247311828 -5.3764574640244 5.49558036223643e-07 0.000366402322315692 5.94699457779201 "DOWN"
"cg06203912" "chr11" 71457160 "-" "cg06203912" "rs149203188" 0.1232 NA NA NA NA "" "OpenSea" "" "" "" "" "DMR" "" "11:71134733-71134847" "" "" "" 0.537202668861867 0.793239359139785 5.37623283622124 5.50082420941974e-07 0.000366402322315692 5.946112518588 "UP"
"cg13515584" "chr9" 34624080 "+" "cg13515584" NA NA NA NA NA NA "chr9:34623512-34624081" "Island" "ARID3C" "NM_001017363" "Body" "" "" "" "9:34613473-34614280" "" "" "" -0.555244735389821 -0.0057000188172043 -5.37546676458669 5.51874472744923e-07 0.000366402322315692 5.9431044798796 "DOWN"
"cg10911990" "chr14" 37129141 "+" "cg10911990" NA NA NA NA NA NA "chr14:37126786-37128274" "S_Shore" "PAX9" "NM_006194" "5'UTR" "" "CDMR" "" "14:36198867-36198976" "" "" "" -0.528934111927828 -0.492363367204301 -5.37541877322016 5.51986927829262e-07 0.000366402322315692 5.94291604531699 "DOWN"
"cg18519308" "chr5" 33892621 "+" "cg18519308" "rs16891889" 0.019549 NA NA NA NA "chr5:33892191-33892403" "S_Shore" "ADAMTS12" "NM_030955" "TSS1500" "" "" "" "" "" "" "TRUE" -0.689820921014009 -0.381945837634409 -5.3747511539691 5.5355364655169e-07 0.000366402322315692 5.94029477559596 "DOWN"
"cg15570966" "chr19" 12036981 "-" "cg15570966" NA NA NA NA NA NA "chr19:12035899-12036433" "S_Shore" "ZNF700" "NM_144566" "Body" "" "" "" "" "" "" "" 0.352615762313964 0.809858150537634 5.37462603437739 5.53847751981794e-07 0.000366402322315692 5.93980353752668 "UP"
"cg04926380" "chr11" 44213376 "-" "cg04926380" NA NA NA NA NA NA "" "OpenSea" "EXT2;EXT2" "NM_207122;NM_000401" "Body;Body" "" "" "TRUE" "" "" "" "" 1.03005178813029 1.81792301075269 5.37416904019384 5.54923260767651e-07 0.000366402322315692 5.93800935964112 "UP"
"cg26010734" "chr19" 15344046 "-" "cg26010734" NA NA NA NA NA NA "chr19:15344091-15344419" "N_Shore" "EPHX3;EPHX3" "NM_001142886;NM_024794" "TSS200;TSS1500" "" "" "" "19:15204912-15205419" "19:15343650-15344621" "Unclassified" "TRUE" -0.954320170811911 -0.467820376344086 -5.37392352000012 5.55501922338103e-07 0.000366402322315692 5.93704546910231 "DOWN"
"cg13116789" "chr12" 111883369 "-" "cg13116789" NA NA NA NA NA NA "" "OpenSea" "SH2B3" "NM_005475" "Body" "" "" "TRUE" "" "12:111883321-111883624" "Unclassified" "" -0.522826598125223 1.13404258064516 -5.37348965794977 5.56525928104772e-07 0.000366402322315692 5.93534221946373 "DOWN"
"cg14508237" "chr1" 178263527 "+" "cg14508237" NA NA NA NA NA NA "" "OpenSea" "RASAL2" "NM_170692" "Body" "" "" "TRUE" "" "" "" "" 0.85350914810561 2.47407352688172 5.37316707042264 5.57288500541515e-07 0.000366402322315692 5.93407585481104 "UP"
"cg17491360" "chr13" 45384268 "-" "cg17491360" NA NA NA NA NA NA "" "OpenSea" "" "" "" "" "" "TRUE" "" "" "" "" 0.689901238988962 1.99100566666667 5.3729327166048 5.5784313680947e-07 0.000366402322315692 5.9331558885987 "UP"
"cg11898431" "chr6" 159331893 "+" "cg11898431" NA NA NA NA NA NA "" "OpenSea" "" "" "" "" "" "TRUE" "" "6:159331885-159332107" "Unclassified_Cell_type_specific" "" 0.483335365242807 -0.0646521720430108 5.37263799487649 5.58541410929558e-07 0.000366402322315692 5.93199897426295 "UP"
"cg08404354" "chr10" 115311837 "+" "cg08404354" "rs4387289" 0.040767 NA NA NA NA "" "OpenSea" "HABP2" "NM_004132" "TSS1500" "" "" "" "" "" "" "" 0.592757370384155 0.0361250752688172 5.37226416506816 5.59428344634237e-07 0.000366402322315692 5.93053157150798 "UP"
"cg06590170" "chr6" 33969828 "-" "cg06590170" NA NA NA NA NA NA "" "OpenSea" "" "" "" "" "" "" "6:34077730-34077940" "" "" "" -0.575728580124339 1.37401820430108 -5.37223996922893 5.59485798217583e-07 0.000366402322315692 5.9304365967999 "DOWN"
"cg12973803" "chr2" 190392259 "+" "cg12973803" NA NA NA NA NA NA "" "OpenSea" "" "" "" "" "" "TRUE" "" "" "" "" -0.660166398590973 2.78777365591398 -5.37213705115871 5.59730244138387e-07 0.000366402322315692 5.93003262010031 "DOWN"
"cg18391467" "chr17" 72376791 "-" "cg18391467" NA NA NA NA NA NA "" "OpenSea" "" "" "" "" "" "TRUE" "" "" "" "" 0.646548728790731 0.844260677419355 5.37203756436832 5.59966639667492e-07 0.000366402322315692 5.92964211566544 "UP"
"cg27027375" "chr4" 6695319 "+" "cg27027375" NA NA NA NA NA NA "" "OpenSea" "S100P" "NM_005980" "TSS1500" "" "" "" "" "" "" "" 0.772365766812185 0.55786011827957 5.37049690485557 5.63639982488734e-07 0.000368309522446932 5.92359520255337 "UP"
"cg03333361" "chr3" 180588056 "-" "cg03333361" NA NA NA NA NA NA "" "OpenSea" "" "" "" "" "" "TRUE" "3:182070658-182070840" "" "" "" -0.764977708101574 -1.42116261397849 -5.37011250374232 5.64560169212993e-07 0.000368414968917929 5.92208660856746 "DOWN"
"cg10530889" "chr10" 93805590 "-" "cg10530889" NA NA NA NA NA NA "chr10:93805512-93805845" "Island" "" "" "" "" "" "TRUE" "10:93795315-93795967" "" "" "" -0.305503864996193 0.175841320430108 -5.36765405522664 5.70480137570926e-07 0.000369571114754386 5.91243964265567 "DOWN"
"cg13917662" "chr13" 100548513 "+" "cg13917662" NA NA NA NA NA NA "chr13:100547633-100548911" "Island" "CLYBL" "NM_206808" "3'UTR" "" "DMR" "" "13:99346218-99346880" "13:100546896-100548718" "Unclassified_Cell_type_specific" "" -0.585609555919331 -0.74780968172043 -5.36763698807144 5.70521447168152e-07 0.000369571114754386 5.91237267884828 "DOWN"
"cg05883978" "chr5" 9498781 "+" "cg05883978" "rs1398336" 0.239199 NA NA NA NA "" "OpenSea" "SEMA5A" "NM_003966" "5'UTR" "" "" "TRUE" "" "" "" "" 1.15769948282906 1.90401456989247 5.3676101645014 5.70586377257083e-07 0.000369571114754386 5.9122674354938 "UP"
"cg03519907" "chr5" 154092426 "+" "cg03519907" NA NA NA NA NA NA "" "OpenSea" "LARP1" "NM_015315" "TSS200" "" "" "TRUE" "" "" "" "" 0.73597248466095 0.452455161290323 5.36748262909632 5.70895193007059e-07 0.000369571114754386 5.91176704884784 "UP"
"cg12552771" "chr22" 29709320 "-" "cg12552771" NA NA NA NA NA NA "chr22:29709281-29712013" "Island" "RASL10A;RASL10A" "NM_006477;NM_001007279" "Body;3'UTR" "" "DMR" "" "22:28039282-28042062" "22:29709053-29709641" "Unclassified_Cell_type_specific" "" -0.621557543367141 -0.495359225806452 -5.36697934632108 5.72115446015086e-07 0.000369571114754386 5.90979247170619 "DOWN"
"cg23100133" "chr2" 99434981 "-" "cg23100133" NA NA NA NA NA NA "chr2:99438297-99439884" "N_Shelf" "C2orf55" "NM_207362" "Body" "" "RDMR" "" "" "" "" "" 0.677462141712759 0.507109040860215 5.36669813269176 5.72798384858758e-07 0.000369571114754386 5.90868920033205 "UP"
"cg16501235" "chr1" 150245988 "+" "cg16501235" NA NA NA NA NA NA "" "OpenSea" "C1orf54" "NM_024579" "Body" "" "" "" "" "" "" "" -0.467863933341026 1.31687215053763 -5.36568944190389 5.75254605258861e-07 0.000369571114754386 5.90473209477083 "DOWN"
"cg03600605" "chr12" 53298424 "+" "cg03600605" NA NA NA NA NA NA "chr12:53297442-53297824" "S_Shore" "KRT8" "NM_002273" "Body" "" "" "TRUE" "12:51584554-51584956" "" "" "" 0.743906232975767 0.339811013978495 5.36558322317567 5.75513853430373e-07 0.000369571114754386 5.90431541937951 "UP"
"cg19592472" "chr20" 3052274 "+" "cg19592472" NA NA NA NA NA NA "chr20:3052097-3053103" "Island" "OXT;OXT" "NM_000915;NM_000915" "1stExon;5'UTR" "" "" "" "20:3000147-3001103" "20:3052273-3053455" "Unclassified_Cell_type_specific" "" -0.44751809013207 0.603843397849462 -5.36530073650158 5.76203875822668e-07 0.000369571114754386 5.90320729946426 "DOWN"
"cg19265300" "chr15" 69702702 "+" "cg19265300" "rs8030051" 0.135129 NA NA NA NA "chr15:69706516-69707352" "N_Shelf" "" "" "" "" "" "" "" "15:69702684-69702947" "Unclassified_Cell_type_specific" "TRUE" 0.399595878911742 -0.724084902150538 5.36512692804574 5.7662883543062e-07 0.000369571114754386 5.90252550989759 "UP"
"cg14604066" "chr9" 139590572 "+" "cg14604066" NA NA NA NA NA NA "chr9:139590437-139590761" "Island" "" "" "" "" "" "" "9:138710325-138710465" "9:139590565-139590900" "Unclassified_Cell_type_specific" "TRUE" 0.468169822734901 0.202750666666667 5.36512097533903 5.76643395161842e-07 0.000369571114754386 5.90250215971647 "UP"
"cg13884879" "chr2" 9540759 "+" "cg13884879" NA NA NA NA NA NA "" "OpenSea" "ASAP2;ASAP2" "NM_001135191;NM_003887" "Body;Body" "" "" "TRUE" "" "" "" "" 0.718260830395607 1.15934164870968 5.36496991101812 5.77013004042232e-07 0.000369571114754386 5.90190959681986 "UP"
"cg27238887" "chr11" 824970 "-" "cg27238887" NA NA NA NA NA NA "chr11:826941-827625" "N_Shore" "PNPLA2" "NM_020376" "3'UTR" "" "" "" "" "" "" "" 0.644286452040359 1.15654567741935 5.36491787304745 5.77140378990021e-07 0.000369571114754386 5.90170547532332 "UP"
"cg07392702" "chr7" 158595915 "-" "cg07392702" NA NA NA NA NA NA "chr7:158596444-158597251" "N_Shore" "ESYT2" "NM_020728" "Body" "" "" "" "" "" "" "" 0.490105973902059 -0.495649147311828 5.36472241047513 5.77619064748198e-07 0.000369571114754386 5.90093877273107 "UP"
"cg25996586" "chr5" 32786671 "-" "cg25996586" "rs979994" 0.033359 NA NA NA NA "" "OpenSea" "NPR3" "NM_000908" "3'UTR" "" "" "" "" "" "" "" 0.948667465587075 1.06061369462366 5.36436741581727 5.78489437296195e-07 0.000369571114754386 5.89954634115727 "UP"
"cg10876003" "chr22" 18512005 "+" "cg10876003" NA NA NA NA NA NA "" "OpenSea" "FLJ41941" "NR_024417" "TSS200" "" "" "" "" "" "" "" 0.416585667872091 -0.872140505376344 5.36404365556733 5.79284349236764e-07 0.000369571114754386 5.89827646413681 "UP"
"cg09329097" "chr2" 55919983 "-" "cg09329097" NA NA NA NA NA NA "chr2:55920780-55921143" "N_Shore" "PNPT1" "NM_033109" "Body" "" "" "" "" "" "" "" 0.450759244433296 1.06902290322581 5.36343248331242 5.80787845452139e-07 0.000369571114754386 5.89587938369556 "UP"
"cg03485240" "chr16" 1110844 "+" "cg03485240" NA NA "rs28419516" 0.052102 "rs28419516" 0.052102 "chr16:1110905-1111227" "N_Shore" "" "" "" "" "" "" "" "" "" "" 0.702545783943999 1.15919890322581 5.36330274835531 5.81107487381458e-07 0.000369571114754386 5.89537056764334 "UP"
"cg17893669" "chr19" 18771179 "-" "cg17893669" NA NA NA NA NA NA "chr19:18771078-18771340" "Island" "KLHL26" "NM_018316" "Body" "" "" "" "19:18632179-18632336" "" "" "" -0.437284458353173 1.15299359139785 -5.36327902308163 5.8116596051124e-07 0.000369571114754386 5.89527751860767 "DOWN"
"cg05348776" "chr14" 95693784 "-" "cg05348776" "rs78903358" 0.042079 NA NA NA NA "" "OpenSea" "CLMN" "NM_024734" "Body" "" "" "" "14:94763537-94763639" "" "" "" 0.76575601820818 1.13698996774194 5.36312089664013 5.81555824927811e-07 0.000369571114754386 5.89465736194307 "UP"
"cg09009070" "chr7" 70165515 "+" "cg09009070" NA NA NA NA NA NA "" "OpenSea" "AUTS2;AUTS2" "NM_015570;NM_001127231" "Body;Body" "" "" "TRUE" "" "" "" "" 0.750646247365382 1.23328003225806 5.36255136246026 5.82962148108226e-07 0.000369746428962411 5.89242378050631 "UP"
"cg08480461" "chr1" 39553001 "+" "cg08480461" "rs77826036" 0.13574 NA NA NA NA "" "OpenSea" "MACF1" "NM_012090" "Body" "" "" "TRUE" "" "" "" "TRUE" -0.47505152021004 -0.164437131182796 -5.36239257870787 5.83354818388025e-07 0.000369746428962411 5.89180108873718 "DOWN"
"cg21304163" "chr19" 35607221 "+" "cg21304163" NA NA NA NA NA NA "" "OpenSea" "FXYD3;FXYD3;FXYD3;FXYD3;FXYD3;FXYD3;FXYD3;FXYD3" "NM_005971;NM_001136010;NM_001136007;NM_001136011;NM_021910;NM_001136008;NM_001136009;NM_001136012" "5'UTR;5'UTR;5'UTR;5'UTR;5'UTR;5'UTR;5'UTR;5'UTR" "low-CpG:40299059-40299064" "" "" "" "" "" "" 0.749599971457949 0.307452476344086 5.36129366593722 5.86079523786068e-07 0.000369776652676289 5.88749181098046 "UP"
"cg12392126" "chr12" 12240363 "-" "cg12392126" NA NA NA NA NA NA "" "OpenSea" "BCL2L14;BCL2L14;BCL2L14" "NM_030766;NM_138722;NM_138723" "Body;Body;Body" "" "" "TRUE" "" "" "" "" 0.837164211027688 2.39293162365591 5.36117065456411 5.86385299447165e-07 0.000369776652676289 5.88700946188921 "UP"
"cg19107055" "chr7" 50560686 "+" "cg19107055" NA NA NA NA NA NA "" "OpenSea" "DDC;DDC" "NM_000790;NM_001082971" "Body;Body" "" "" "" "7:50528018-50528294" "" "" "" 0.909924138782649 1.01068291397849 5.36108208275748 5.86605563640882e-07 0.000369776652676289 5.88666215982879 "UP"
"cg04110224" "chr11" 70508463 "-" "cg04110224" NA NA NA NA NA NA "chr11:70508328-70508617" "Island" "SHANK2;SHANK2" "NM_012309;NM_133266" "Body;TSS1500" "" "" "TRUE" "11:70185977-70186186" "" "" "TRUE" -0.713058404973619 -0.536486268817204 -5.36096447938452 5.868981499886e-07 0.000369776652676289 5.88620102555376 "DOWN"
"cg19633435" "chr15" 63600935 "-" "cg19633435" NA NA NA NA NA NA "" "OpenSea" "APH1B;APH1B" "NM_031301;NM_001145646" "3'UTR;3'UTR" "" "" "" "" "" "" "" 0.744283459935775 1.42139662365591 5.36059500884666 5.87818288578451e-07 0.000369776652676289 5.88475232894884 "UP"
"cg18198306" "chr6" 153303350 "-" "cg18198306" "rs58705547" 0.012351 NA NA NA NA "chr6:153303408-153304973" "N_Shore" "FBXO5;FBXO5" "NM_001142522;NM_012177" "5'UTR;Body" "" "" "" "6:153345043-153346666" "" "" "" 0.597463050968377 -2.79887849462366 5.36053324873599 5.87972235219922e-07 0.000369776652676289 5.88451017205113 "UP"
"cg19206437" "chr22" 46921967 "-" "cg19206437" NA NA NA NA NA NA "" "OpenSea" "CELSR1" "NM_014246" "Body" "" "" "" "" "" "" "" 0.398933926548218 0.221817813978495 5.35996428887019 5.8939231411196e-07 0.000369900514486858 5.88227938834422 "UP"
"cg14089474" "chr19" 45280184 "-" "cg14089474" NA NA NA NA NA NA "chr19:45281133-45281355" "N_Shore" "CBLC;CBLC" "NM_012116;NM_001130852" "TSS1500;TSS1500" "" "" "" "" "" "" "" 0.550252613829968 0.779995666666667 5.35984401455122 5.896929390269e-07 0.000369900514486858 5.88180783091913 "UP"
"cg25505785" "chr19" 14181410 "-" "cg25505785" NA NA NA NA NA NA "chr19:14181430-14181758" "N_Shore" "" "" "" "" "" "" "19:14042321-14043082" "" "" "" 0.415364574679625 0.257257656129032 5.35928650260404 5.91088398766831e-07 0.000370220063360239 5.87962207359757 "UP"
"cg23889010" "chr20" 43882990 "+" "cg23889010" NA NA NA NA NA NA "" "OpenSea" "SLPI" "NM_003064" "Body" "" "" "" "" "" "" "" 0.530233315126881 -0.186087006451613 5.35879484038619 5.9232171845995e-07 0.000370220063360239 5.87769457952501 "UP"
"cg14213581" "chr3" 54674847 "-" "cg14213581" NA NA NA NA NA NA "" "OpenSea" "HESRG;CACNA2D3" "NR_027122;NM_018398" "TSS1500;Body" "" "" "" "" "" "" "" 0.757443098334781 0.989761194623656 5.35862567590179 5.92746644742839e-07 0.000370220063360239 5.87703141416974 "UP"
"cg25376491" "chr5" 179192524 "+" "cg25376491" NA NA NA NA NA NA "" "OpenSea" "MAML1" "NM_014757" "Body" "" "" "TRUE" "" "5:179192464-179192573" "Gene_Associated_Cell_type_specific" "TRUE" -0.65961462278157 0.490794161290323 -5.35842444684595 5.93252503118906e-07 0.000370220063360239 5.87624256182554 "DOWN"
"cg17440044" "chr7" 100167198 "-" "cg17440044" NA NA NA NA NA NA "chr7:100167136-100168144" "Island" "" "" "" "" "" "" "7:100005134-100006080" "7:100166731-100168235" "Promoter_Associated" "TRUE" -0.737457455385454 -0.871549817204301 -5.35764472569395 5.9521659534363e-07 0.000370351349872099 5.87318606330568 "DOWN"
"cg26008908" "chr12" 120799332 "+" "cg26008908" NA NA NA NA NA NA "chr12:120799372-120799912" "N_Shore" "MSI1" "NM_002442" "Body" "" "" "TRUE" "" "" "" "TRUE" -0.521508774582379 -0.0847570419354839 -5.3575694952756 5.95406434759235e-07 0.000370351349872099 5.87289117280689 "DOWN"
"cg26509250" "chr2" 134884342 "+" "cg26509250" NA NA NA NA NA NA "" "OpenSea" "" "" "" "" "" "TRUE" "" "2:134884253-134884485" "Unclassified_Cell_type_specific" "" 0.664772921294091 0.840861634408602 5.35743289133711 5.95751298114381e-07 0.000370351349872099 5.87235571387202 "UP"
"cg16419724" "chr5" 68711519 "+" "cg16419724" NA NA NA NA NA NA "chr5:68710807-68711520" "Island" "MARVELD2;MARVELD2" "NM_001038603;NM_144724" "5'UTR;5'UTR" "" "RDMR" "TRUE" "5:68746509-68747489" "5:68710594-68712104" "Unclassified_Cell_type_specific" "TRUE" 0.634770692830331 -0.187734440860215 5.35681118100752 5.97323308559248e-07 0.00037085375215501 5.86991882658157 "UP"
"cg20701926" "chr1" 226408727 "-" "cg20701926" NA NA NA NA NA NA "chr1:226411007-226411880" "N_Shelf" "" "" "" "" "" "" "" "1:226408688-226408811" "Unclassified_Cell_type_specific" "" 0.945102691353675 0.804090172043011 5.35606542694594 5.99214325140626e-07 0.000371552676152843 5.86699592044808 "UP"
"cg10234069" "chr6" 160952713 "-" "cg10234069" NA NA NA NA NA NA "" "OpenSea" "LPA" "NM_005577" "3'UTR" "" "" "" "" "" "" "" 0.383235006494625 -0.0842834634408602 5.35483192552357 6.02355001237346e-07 0.000373023700715238 5.86216179205429 "UP"
"cg14772301" "chr3" 193589937 "+" "cg14772301" "rs904880" 0.378617 NA NA NA NA "chr3:193587352-193587889" "S_Shelf" "" "" "" "" "" "TRUE" "" "" "" "TRUE" 1.06294849521744 1.81742825806452 5.35437223218029 6.03529565805593e-07 0.000373274963762299 5.86036038484164 "UP"
"cg27187375" "chr1" 155912569 "-" "cg27187375" NA NA NA NA NA NA "" "OpenSea" "RXFP4" "NM_181885" "1stExon" "" "" "" "" "" "" "" 0.681411393247148 0.518768462365591 5.35383982009609 6.04892737136561e-07 0.000373430662865689 5.85827411171854 "UP"
"cg11093418" "chr2" 64913405 "-" "cg11093418" NA NA NA NA NA NA "" "OpenSea" "" "" "" "" "" "TRUE" "" "" "" "" 1.14150709367607 3.50814529032258 5.35350470304107 6.05752305815302e-07 0.000373430662865689 5.85696099924348 "UP"
"cg00983948" "chr6" 158937485 "+" "cg00983948" NA NA NA NA NA NA "chr6:158937285-158937491" "Island" "" "" "" "" "" "" "6:158856628-158857474" "" "" "" -0.407426251857182 0.00265551290322581 -5.35337366056107 6.06088752364849e-07 0.000373430662865689 5.85644753772566 "DOWN"
"cg25709789" "chr17" 27739916 "+" "cg25709789" "rs78886738" 0.0119 NA NA NA NA "" "OpenSea" "TAOK1" "NM_020791" "5'UTR" "" "" "TRUE" "" "" "" "TRUE" -0.601322245431779 1.43086892473118 -5.35170557255992 6.10387525033874e-07 0.000375602621108044 5.84991205466967 "DOWN"
"cg23253752" "chr15" 44068246 "+" "cg23253752" NA NA NA NA NA NA "chr15:44068586-44069792" "N_Shore" "ELL3" "NM_025165" "Body" "" "RDMR" "TRUE" "" "15:44068213-44070508" "Promoter_Associated" "" 0.851432798823641 1.63206021505376 5.35117459614176 6.1176213906652e-07 0.000375971974256284 5.8478319334228 "UP"
"cg04303330" "chr5" 131992430 "-" "cg04303330" "rs1881457" 0.20663 NA NA NA NA "chr5:131991554-131992304" "S_Shore" "IL13" "NM_002188" "TSS1500" "" "" "TRUE" "" "5:131991983-131992483" "Unclassified" "TRUE" -0.435992308089247 0.578756267741935 -5.3496355861221 6.15763538770656e-07 0.000377038653468916 5.84180339294205 "DOWN"
"cg27345111" "chr17" 80796743 "+" "cg27345111" NA NA NA NA NA NA "" "OpenSea" "TBCD;ZNF750" "NM_005993;NM_024702" "Body;5'UTR" "" "" "" "17:78389969-78390033" "" "" "" 1.07933078764171 1.26615938709677 5.34957980176907 6.15909057326676e-07 0.000377038653468916 5.84158489354687 "UP"
"cg22487322" "chr6" 137366322 "+" "cg22487322" NA NA NA NA NA NA "chr6:137365299-137366126" "S_Shore" "IL20RA" "NM_014432" "TSS200" "" "" "" "" "" "" "" 0.770211148051639 1.70130838709677 5.34917837047612 6.16957220692592e-07 0.000377038653468916 5.84001257828822 "UP"
"cg14854355" "chr17" 26708366 "-" "cg14854355" NA NA NA NA NA NA "chr17:26708225-26708805" "Island" "SARM1" "NM_015077" "Body" "" "" "" "17:23732353-23732911" "" "" "" -0.415876416607402 0.0885066269892473 -5.34917835215649 6.16957268566162e-07 0.000377038653468916 5.84001250653577 "DOWN"
"cg03486976" "chr2" 202978069 "+" "cg03486976" NA NA NA NA NA NA "" "OpenSea" "" "" "" "" "" "TRUE" "" "" "" "" 0.605281332793516 -0.0320547695698925 5.34897296995053 6.17494210091626e-07 0.000377038653468916 5.83920809424697 "UP"
"cg26611328" "chr17" 38698893 "+" "cg26611328" "rs111850077" 0.013266 NA NA NA NA "" "OpenSea" "" "" "" "" "" "TRUE" "" "" "" "TRUE" -0.469624974329732 -0.852877301075269 -5.34871959150301 6.1815726112075e-07 0.000377038653468916 5.83821571862914 "DOWN"
"cg13965612" "chr19" 10928696 "-" "cg13965612" NA NA NA NA NA NA "" "OpenSea" "DNM2;MIR199A1;DNM2;DNM2;DNM2" "NM_004945;NR_029586;NM_001005361;NM_001005362;NM_001005360" "Body;TSS1500;Body;Body;Body" "" "" "" "" "" "" "TRUE" -0.438360772026326 0.771651086021505 -5.34724762045479 6.22022984028031e-07 0.000378920480578943 5.83245110685443 "DOWN"
"cg02274869" "chr19" 11784955 "-" "cg02274869" NA NA NA NA NA NA "chr19:11785042-11785282" "N_Shore" "ZNF833" "NR_028594" "Body" "" "" "" "19:11645761-11646462" "" "" "TRUE" -0.651698180382662 -0.997877806451613 -5.34554054771265 6.26535781229994e-07 0.000380984193040828 5.82576678796939 "DOWN"
"cg06791973" "chr10" 71213995 "-" "cg06791973" NA NA "rs12258136" 0.087791 NA NA "chr10:71211116-71211780" "S_Shelf" "TSPAN15" "NM_012339" "Body" "" "" "" "" "" "" "" 0.989854527365432 1.89513016129032 5.3451810678214 6.27490175516279e-07 0.000380984193040828 5.82435932484532 "UP"
"cg01055633" "chr16" 1240831 "-" "cg01055633" NA NA NA NA NA NA "chr16:1244669-1245067" "N_Shelf" "CACNA1H;CACNA1H" "NM_021098;NM_001005407" "Body;Body" "" "" "" "" "16:1240784-1240920" "Unclassified_Cell_type_specific" "" 0.561235253756186 0.0725751526881721 5.3448812244206 6.28287327600805e-07 0.000380984193040828 5.82318539190958 "UP"
"cg05171197" "chr2" 240230850 "+" "cg05171197" NA NA NA NA NA NA "" "OpenSea" "HDAC4" "NM_006037" "Body" "" "" "TRUE" "2:239895745-239895849" "2:240230268-240231017" "Unclassified_Cell_type_specific" "TRUE" -0.62966323673574 0.907796798924731 -5.3447302518862 6.28689072523074e-07 0.000380984193040828 5.82259432395186 "DOWN"
"cg16491668" "chr12" 115150060 "+" "cg16491668" NA NA NA NA NA NA "" "OpenSea" "" "" "" "" "" "TRUE" "" "" "" "" 0.694583336315246 0.235537117419355 5.34430820901978 6.29813482836226e-07 0.000380984193040828 5.82094204190084 "UP"
"cg27263151" "chr12" 110013740 "-" "cg27263151" NA NA NA NA NA NA "chr12:110010994-110011599" "S_Shelf" "MVK;MVK" "NM_000431;NM_001114185" "Body;Body" "" "" "" "" "12:110013680-110013861" "Gene_Associated" "" 0.569377923431881 0.899479860215054 5.34402143875732 6.30578621780986e-07 0.000380984193040828 5.81981938493649 "UP"
"cg17898069" "chr1" 234445489 "+" "cg17898069" "rs58101328" 0.019097 NA NA NA NA "" "OpenSea" "SLC35F3" "NM_173508" "Body" "" "" "TRUE" "" "1:234445036-234446485" "Unclassified" "TRUE" 0.77078573715657 0.232434204301075 5.34345592481531 6.32090151358862e-07 0.000380984193040828 5.81760558359363 "UP"
"cg27105390" "chr19" 23253316 "-" "cg27105390" NA NA NA NA NA NA "chr19:23253315-23253551" "Island" "" "" "" "" "" "" "19:23045156-23045391" "" "" "" -0.660086243016706 -0.664429575268817 -5.34328426686124 6.32549667335937e-07 0.000380984193040828 5.81693362268277 "DOWN"
"cg04088152" "chr1" 6062462 "+" "cg04088152" NA NA NA NA NA NA "" "OpenSea" "" "" "" "" "" "" "" "1:6062393-6062522" "Unclassified" "TRUE" 0.448391705191881 -0.325639301075269 5.34325429062232 6.32629945102112e-07 0.000380984193040828 5.8168162808013 "UP"
"cg05979264" "chr17" 37301818 "-" "cg05979264" NA NA NA NA NA NA "" "OpenSea" "PLXDC1" "NM_020405" "Body" "" "" "TRUE" "" "" "" "" 0.651887381384975 0.696254724731183 5.34301998712259 6.33257764553602e-07 0.000380984193040828 5.81589911212832 "UP"
"cg19845720" "chr19" 55218146 "-" "cg19845720" "rs28681595" 0.329235 NA NA NA NA "" "OpenSea" "LILRP2" "NR_003061" "TSS1500" "" "" "" "" "" "" "" 0.880903691616042 1.74398808602151 5.34199662392802 6.36007037607992e-07 0.000382147246590549 5.81189345106154 "UP"
"cg02507296" "chr10" 104211328 "-" "cg02507296" NA NA NA NA NA NA "chr10:104210095-104210985" "S_Shore" "C10orf95" "NM_024886" "TSS200" "" "" "" "" "" "" "" 0.318698131806659 -0.828455913978495 5.34117497524832 6.38222856958498e-07 0.000382147246590549 5.80867762635759 "UP"
"cg04305440" "chr6" 168551339 "-" "cg04305440" NA NA NA NA NA NA "" "OpenSea" "" "" "" "" "" "" "6:168294169-168294397" "" "" "" 0.750131773641878 1.59328789247312 5.3409679182202 6.38782438757157e-07 0.000382147246590549 5.80786727217924 "UP"
"cg01588826" "chr19" 36352459 "+" "cg01588826" NA NA NA NA NA NA "chr19:36351440-36352167" "S_Shore" "KIRREL2;KIRREL2;KIRREL2" "NM_032123;NM_199180;NM_199179" "Body;Body;Body" "" "CDMR" "TRUE" "19:41043295-41044450" "19:36352370-36352785" "Unclassified_Cell_type_specific" "TRUE" -0.54595111744094 0.358599437634409 -5.34066547041761 6.39600682089725e-07 0.000382147246590549 5.80668361815692 "DOWN"
"cg21585138" "chr3" 50645106 "-" "cg21585138" NA NA NA NA NA NA "chr3:50648939-50649829" "N_Shelf" "CISH;CISH" "NM_145071;NM_013324" "Body;Body" "" "" "" "3:50620107-50620490" "" "" "" 0.521477200946762 -0.000499935483870973 5.34034880284444 6.40458495175439e-07 0.000382147246590549 5.80544435051098 "UP"
"cg18148997" "chr5" 43040580 "+" "cg18148997" NA NA NA NA NA NA "chr5:43040345-43040633" "Island" "C5orf39" "NM_001014279" "TSS200" "" "" "" "5:43076211-43076390" "5:43040323-43041183" "Promoter_Associated" "" -0.749894444853248 -1.29994370430108 -5.34015147291697 6.40993606879715e-07 0.000382147246590549 5.80467212557124 "DOWN"
"cg23119026" "chr2" 20776830 "+" "cg23119026" NA NA NA NA NA NA "" "OpenSea" "" "" "" "" "DMR" "" "" "" "" "" 0.420793997057929 -0.175950291397849 5.33996566458167 6.41497874849797e-07 0.000382147246590549 5.80394500217357 "UP"
"cg10122865" "chr2" 63284132 "+" "cg10122865" NA NA NA NA NA NA "chr2:63283936-63284147" "Island" "OTX1" "NM_014562" "3'UTR" "" "" "TRUE" "2:63137299-63137651" "" "" "" -1.04845111815896 -0.489216892473118 -5.338773542963 6.44742442285766e-07 0.000382147246590549 5.79928018175608 "DOWN"
"cg18345386" "chr3" 62363466 "-" "cg18345386" NA NA NA NA NA NA "chr3:62364017-62364316" "N_Shore" "" "" "" "" "RDMR" "" "" "" "" "" -0.404105412013376 -1.07705125806452 -5.33858671493379 6.45252381388112e-07 0.000382147246590549 5.79854916419914 "DOWN"
"cg24007193" "chr19" 6467410 "+" "cg24007193" NA NA NA NA NA NA "chr19:6463991-6464780" "S_Shelf" "DENND1C" "NM_024898" "3'UTR" "" "" "" "" "" "" "" -0.407145889179263 0.74927347311828 -5.33840096786018 6.45759761459569e-07 0.000382147246590549 5.79782238911733 "DOWN"
"cg24736989" "chr14" 60973904 "+" "cg24736989" NA NA NA NA NA NA "chr14:60973772-60974123" "Island" "" "" "" "" "" "TRUE" "14:60043431-60043832" "" "" "" -0.738811760253115 -0.980395495698925 -5.33829327812096 6.46054101736519e-07 0.000382147246590549 5.79740103592584 "DOWN"
"cg26694290" "chr15" 93457211 "+" "cg26694290" NA NA NA NA NA NA "" "OpenSea" "CHD2;CHD2" "NM_001271;NM_001042572" "Body;Body" "" "" "TRUE" "" "" "" "" 0.5563038345723 0.930890698924731 5.33771695733775 6.47631549585242e-07 0.000382147246590549 5.79514616308549 "UP"
"cg26206196" "chr14" 37052771 "-" "cg26206196" NA NA "rs10142505" 0.022415 "rs10142505" 0.022415 "chr14:37052537-37052838" "Island" "NKX2-8" "NM_014360" "TSS1500" "" "" "" "14:36121988-36123264" "" "" "" -0.454198666500233 0.43185095483871 -5.33764766259294 6.47821469994162e-07 0.000382147246590549 5.79487505362016 "DOWN"
"cg17432748" "chr2" 235959556 "-" "cg17432748" NA NA NA NA NA NA "" "OpenSea" "SH3BP4" "NM_014521" "Body" "" "" "TRUE" "" "2:235959533-235959559" "Unclassified_Cell_type_specific" "TRUE" 0.848831408951492 1.55210052688172 5.33750773826006 6.48205135510949e-07 0.000382147246590549 5.7943276177068 "UP"
"cg22862526" "chr14" 21156814 "-" "cg22862526" NA NA NA NA NA NA "" "OpenSea" "RNASE4;ANG;ANG;RNASE4" "NM_194431;NM_001097577;NM_001145;NM_002937" "TSS200;TSS200;5'UTR;5'UTR" "" "" "" "" "" "" "" 0.408872359453308 3.63537204301075 5.33693234674649 6.49785169539803e-07 0.000382147246590549 5.79207654952594 "UP"
"cg11073813" "chr6" 109029018 "-" "cg11073813" NA NA NA NA NA NA "" "OpenSea" "" "" "" "" "" "TRUE" "" "" "" "" 0.808260701358202 0.960434817204301 5.33680273372517 6.50141608856047e-07 0.000382147246590549 5.79156948970324 "UP"
"cg18184910" "chr6" 47624247 "-" "cg18184910" "rs1485784" 0.461932 NA NA NA NA "" "OpenSea" "GPR111" "NM_153839" "TSS200" "" "" "" "" "" "" "" 0.584070574731197 0.31502847311828 5.33671167589511 6.50392134811154e-07 0.000382147246590549 5.79121326561585 "UP"
"cg24745495" "chr19" 15344239 "-" "cg24745495" NA NA NA NA NA NA "chr19:15344091-15344419" "Island" "EPHX3;EPHX3" "NM_024794;NM_001142886" "TSS1500;TSS1500" "" "" "" "19:15204912-15205419" "19:15343650-15344621" "Unclassified" "TRUE" -0.537087710609107 -0.559232806451613 -5.33639900095422 6.51253111975394e-07 0.000382147246590549 5.78999008474152 "DOWN"
"cg10881128" "chr1" 44031826 "-" "cg10881128" "rs11586016" 0.337283 NA NA NA NA "chr1:44031286-44031853" "Island" "PTPRF;PTPRF" "NM_002840;NM_130440" "Body;Body" "" "" "" "1:43803710-43804429" "1:44030859-44032353" "Unclassified_Cell_type_specific" "" -0.729428540777309 -0.334711849462366 -5.33637843370108 6.5130978475554e-07 0.000382147246590549 5.7899096271587 "DOWN"
"cg14273502" "chr12" 113013494 "+" "cg14273502" "rs57500232" 0.122598 NA NA NA NA "chr12:113013099-113013529" "Island" "" "" "" "" "" "TRUE" "12:111497414-111497912" "" "" "" -0.437974162575242 0.286317733333333 -5.33629959090481 6.51527079712669e-07 0.000382147246590549 5.78960120139932 "DOWN"
"cg00280812" "chr12" 52585844 "-" "cg00280812" NA NA NA NA NA NA "" "OpenSea" "KRT80;KRT80" "NM_001081492;NM_182507" "TSS200;TSS200" "" "" "TRUE" "" "" "" "" 0.665077768280959 -0.096078056172043 5.33622958419146 6.51720081433568e-07 0.000382147246590549 5.78932734353133 "UP"
"cg05654946" "chr5" 88017891 "+" "cg05654946" NA NA NA NA NA NA "" "OpenSea" "MEF2C;MEF2C" "NM_002397;NM_001131005" "3'UTR;3'UTR" "" "" "TRUE" "" "" "" "" 0.800009714452218 2.86561923655914 5.33541469369699 6.53970776880595e-07 0.000383004414746504 5.78613972449327 "UP"
"cg06800962" "chr3" 149096029 "-" "cg06800962" NA NA NA NA NA NA "" "OpenSea" "TM4SF1" "NM_014220" "TSS1500" "" "" "" "" "" "" "" 0.537756851612022 -0.698997752688172 5.33511873173214 6.54790094223732e-07 0.00038302222677922 5.78498206725321 "UP"
"cg14789818" "chr1" 227748712 "-" "cg14789818" NA NA NA NA NA NA "chr1:227748423-227748860" "Island" "" "" "" "" "" "" "1:225814324-225816222" "1:227748157-227749276" "Unclassified_Cell_type_specific" "" -0.622095471723564 0.636843344086022 -5.33408611609015 6.57656580714509e-07 0.000383165773915673 5.78094324082502 "DOWN"
"cg05941864" "chr1" 22893978 "+" "cg05941864" NA NA NA NA NA NA "chr1:22889595-22890096" "S_Shelf" "EPHA8;EPHA8" "NM_001006943;NM_020526" "Body;Body" "" "" "" "" "" "" "" -0.447293056439857 0.0620069102150538 -5.33408271005638 6.57666055979461e-07 0.000383165773915673 5.78092991960773 "DOWN"
"cg08353938" "chr2" 217227472 "-" "cg08353938" NA NA NA NA NA NA "" "OpenSea" "MARCH4" "NM_020814" "Body" "" "" "TRUE" "" "" "" "" 0.721145992836941 1.09066390322581 5.33396849007527 6.57983882593267e-07 0.000383165773915673 5.78048320042509 "UP"
"cg26539023" "chr1" 201369031 "+" "cg26539023" NA NA NA NA NA NA "chr1:201368560-201369032" "Island" "LAD1" "NM_005558" "TSS1500" "high-CpG:199635058-199635715" "" "TRUE" "" "" "" "TRUE" 0.411390673942804 -1.55730451612903 5.33352690881051 6.59214034077678e-07 0.000383165773915673 5.77875620333791 "UP"
"cg18461635" "chr3" 46990143 "-" "cg18461635" NA NA NA NA NA NA "" "OpenSea" "CCDC12" "NM_144716" "Body" "" "" "TRUE" "" "3:46989585-46990221" "Unclassified_Cell_type_specific" "" 0.525651073954359 0.663145268817204 5.33330397530053 6.598359343064e-07 0.000383165773915673 5.77788435186279 "UP"
"cg26886572" "chr11" 3009206 "+" "cg26886572" "rs56747806" 0.093066 NA NA NA NA "chr11:3012799-3014181" "N_Shelf" "NAP1L4" "NM_005969" "5'UTR" "" "" "" "" "11:3009122-3009975" "Promoter_Associated_Cell_type_specific" "" 0.632956873295225 0.576069440860215 5.33307943062678 6.60462909599953e-07 0.000383165773915673 5.77700621823657 "UP"
"cg15983538" "chr1" 156123411 "-" "cg15983538" NA NA NA NA NA NA "" "OpenSea" "SEMA4A;SEMA4A" "NM_022367;NM_022367" "5'UTR;1stExon" "" "" "" "" "" "" "" 0.863717299635428 0.419327634408602 5.33294536284189 6.60837532652779e-07 0.000383165773915673 5.77648192430908 "UP"
"cg26350373" "chr15" 42449015 "+" "cg26350373" NA NA NA NA NA NA "" "OpenSea" "PLA2G4F;PLA2G4F" "NM_213600;NR_033151" "TSS200;TSS200" "" "" "" "" "" "" "" 0.793759253239803 1.1537181827957 5.33256123223112 6.6191205360648e-07 0.000383165773915673 5.77497975620888 "UP"
"cg04919592" "chr7" 2607232 "+" "cg04919592" "rs74973537" 0.02954 NA NA NA NA "" "OpenSea" "IQCE;IQCE" "NM_001100390;NM_152558" "Body;Body" "" "" "TRUE" "7:2573604-2573951" "7:2606484-2608434" "Unclassified" "TRUE" -0.434421601376271 1.57314268817204 -5.33248043358807 6.62138287653549e-07 0.000383165773915673 5.77466379481806 "DOWN"
"cg00200803" "chr20" 44838776 "-" "cg00200803" NA NA NA NA NA NA "chr20:44838887-44839204" "N_Shore" "CDH22" "NM_021248" "Body" "" "" "" "" "" "" "" -0.355854907825716 -1.0335211827957 -5.33211480116523 6.6316299527237e-07 0.00038330189542938 5.77323402750281 "DOWN"
"cg19305681" "chr10" 94821657 "-" "cg19305681" NA NA NA NA NA NA "chr10:94820026-94823252" "Island" "CYP26C1" "NM_183374" "Body" "" "" "" "" "10:94821194-94821951" "Unclassified_Cell_type_specific" "" -0.733612546483529 -0.779049644086022 -5.33068511070687 6.67184714207072e-07 0.000383602334904648 5.76764385342108 "DOWN"
"cg04045544" "chr16" 27298091 "-" "cg04045544" NA NA NA NA NA NA "" "OpenSea" "" "" "" "" "" "TRUE" "" "" "" "TRUE" -0.772199015797442 0.696763627956989 -5.33013272568169 6.68744958592358e-07 0.000383602334904648 5.76548420051422 "DOWN"
"cg05458052" "chr8" 102503892 "+" "cg05458052" NA NA NA NA NA NA "chr8:102504478-102504841" "N_Shore" "GRHL2" "NM_024915" "TSS1500" "" "RDMR" "" "" "8:102503873-102504004" "Unclassified_Cell_type_specific" "" 0.970108751404448 -2.03357827956989 5.32991609783821 6.69357811285104e-07 0.000383602334904648 5.76463728453414 "UP"
"cg18786593" "chr2" 157178731 "+" "cg18786593" NA NA NA NA NA NA "chr2:157176251-157177346" "S_Shore" "" "" "" "" "CDMR" "" "2:156886862-156887185" "" "" "" -0.867442768890212 -0.703823956989247 -5.32944155642801 6.70702238126866e-07 0.000383602334904648 5.76278210572431 "DOWN"
"cg25221254" "chr19" 6333547 "+" "cg25221254" NA NA NA NA NA NA "" "OpenSea" "ACER1" "NM_133492" "1stExon" "" "" "" "" "" "" "" 0.652677423144684 1.07323273719462 5.3293641777809 6.7092171064245e-07 0.000383602334904648 5.76247960856796 "UP"
"cg06621744" "chr14" 37052470 "+" "cg06621744" NA NA NA NA NA NA "chr14:37052537-37052838" "N_Shore" "NKX2-8" "NM_014360" "TSS1500" "" "DMR" "" "14:36121988-36123264" "" "" "" -0.631249185225311 -1.02874580967742 -5.32906598689274 6.71768140401774e-07 0.000383602334904648 5.76131390879974 "DOWN"
"cg18292202" "chr6" 26746947 "+" "cg18292202" NA NA NA NA NA NA "" "OpenSea" "" "" "" "" "" "" "6:26854357-26855375" "" "" "" -0.41962983848514 -1.13035297849462 -5.32905045846668 6.71812247237212e-07 0.000383602334904648 5.76125320536778 "DOWN"
"cg03383434" "chr9" 140318662 "+" "cg03383434" NA NA NA NA NA NA "chr9:140317160-140318663" "Island" "EXD3;NOXA1" "NM_017820;NM_006647" "TSS1500;Body" "" "" "" "9:139436764-139438576" "" "" "" 0.490517788445016 0.417397817204301 5.32890576895029 6.72223358632108e-07 0.000383602334904648 5.76068759217045 "UP"
"cg02947784" "chr10" 75434997 "-" "cg02947784" NA NA NA NA NA NA "chr10:75434361-75434584" "S_Shore" "AGAP5" "NM_001144000" "Body" "" "" "" "" "" "" "" -0.290572330793581 0.618698612903226 -5.32849620848614 6.73388392623099e-07 0.000383602334904648 5.75908660095567 "DOWN"
"cg07897871" "chr1" 201979846 "+" "cg07897871" NA NA NA NA NA NA "" "OpenSea" "ELF3;ELF3;ELF3" "NM_004433;NM_001114309;NM_001114309" "5'UTR;5'UTR;1stExon" "" "" "" "" "" "" "TRUE" 0.827856425064296 0.34508764516129 5.32827816699204 6.74009438467444e-07 0.000383602334904648 5.7582342921117 "UP"
"cg07948480" "chr2" 120996546 "-" "cg07948480" NA NA NA NA NA NA "" "OpenSea" "" "" "" "" "" "TRUE" "" "" "" "TRUE" -0.563521428195811 1.24847827956989 -5.32809188746282 6.74540461013974e-07 0.000383602334904648 5.75750615267777 "DOWN"
"cg00836940" "chr14" 36402334 "+" "cg00836940" NA NA NA NA NA NA "" "OpenSea" "" "" "" "" "" "" "" "14:36401854-36402363" "Unclassified_Cell_type_specific" "" 0.911175031648573 1.52268913978495 5.32787696752238 6.75153636881942e-07 0.000383602334904648 5.75666607823901 "UP"
"cg17744835" "chr15" 40064068 "-" "cg17744835" NA NA NA NA NA NA "" "OpenSea" "FSIP1" "NM_152597" "Body" "" "" "TRUE" "" "" "" "" -0.480364228488325 1.86546279569892 -5.32768804829195 6.75693082143085e-07 0.000383602334904648 5.75592764912767 "DOWN"
"cg27039118" "chr8" 116575902 "-" "cg27039118" NA NA NA NA NA NA "" "OpenSea" "TRPS1" "NM_014112" "Body" "" "" "TRUE" "" "" "" "" 0.82773640602938 0.106971005376344 5.32741360175462 6.76477496143035e-07 0.000383602334904648 5.75485494305573 "UP"
"cg15054725" "chr2" 223176606 "-" "cg15054725" NA NA NA NA NA NA "chr2:223176493-223177515" "Island" "" "" "" "" "CDMR" "" "2:222884356-222884869" "" "" "" -0.793852495682386 -1.18302578494624 -5.32714051638293 6.77258904381391e-07 0.000383602334904648 5.7537875853107 "DOWN"
"cg02774334" "chr1" 156123500 "+" "cg02774334" NA NA NA NA NA NA "" "OpenSea" "SEMA4A;SEMA4A" "NM_022367;NM_022367" "5'UTR;1stExon" "" "" "" "" "" "" "TRUE" 0.663660638748339 0.612501146236559 5.32689146044379 6.77972324889095e-07 0.000383602334904648 5.75281417131786 "UP"
"cg16582419" "chr6" 30038998 "-" "cg16582419" NA NA NA NA NA NA "chr6:30038881-30039477" "Island" "RNF39;RNF39" "NM_170769;NM_025236" "Body;Body" "" "" "" "6:30146876-30147422" "" "" "" -0.489944388229708 0.784158902150538 -5.32678519512177 6.78276945637981e-07 0.000383602334904648 5.75239884941429 "DOWN"
"cg07584765" "chr2" 159475928 "-" "cg07584765" NA NA NA NA NA NA "" "OpenSea" "PKP4;PKP4" "NM_003628;NM_001005476" "Body;Body" "" "" "TRUE" "" "" "" "" 0.828356255898839 2.10617698924731 5.32629592748068 6.79681212154324e-07 0.000383602334904648 5.7504866756846 "UP"
"cg05187003" "chr21" 34641507 "-" "cg05187003" "rs8134758" 0.029674 NA NA NA NA "chr21:34638515-34639075" "S_Shelf" "IL10RB" "NM_000628" "Body" "" "" "" "" "21:34641496-34641763" "Gene_Associated" "" 0.389499239641006 -0.469447837634409 5.32623281629058 6.79862557167953e-07 0.000383602334904648 5.75024002876104 "UP"
"cg17967261" "chr1" 156880456 "-" "cg17967261" NA NA NA NA NA NA "chr1:156877769-156878649" "S_Shore" "PEAR1" "NM_001080471" "Body" "" "" "" "" "1:156879497-156880793" "Unclassified" "TRUE" 0.619928484400595 0.746694580645161 5.32606941819255 6.80332288739418e-07 0.000383602334904648 5.74960145421213 "UP"
"cg14149503" "chr14" 21060349 "-" "cg14149503" NA NA NA NA NA NA "" "OpenSea" "RNASE12" "NM_001024822" "TSS1500" "" "" "" "" "" "" "" 0.858609725896907 2.14701524731183 5.3259102592588 6.80790139098524e-07 0.000383602334904648 5.74897945633748 "UP"
"cg12396523" "chr8" 116680127 "-" "cg12396523" NA NA NA NA NA NA "chr8:116681380-116681623" "N_Shore" "TRPS1" "NM_014112" "5'UTR" "" "" "" "8:116748881-116749569" "" "" "" 0.578315421442736 -2.51938956989247 5.32562217577987 6.81619632054791e-07 0.000383602334904648 5.74785364167066 "UP"
"cg20730333" "chr10" 118349587 "+" "cg20730333" NA NA NA NA NA NA "" "OpenSea" "PNLIPRP1" "NM_006229" "TSS1500" "" "" "" "" "" "" "" 0.57891306167728 0.163704416989247 5.32523028683261 6.82749605513198e-07 0.000383602334904648 5.74632221087309 "UP"
"cg24425838" "chr1" 151812435 "+" "cg24425838" NA NA NA NA NA NA "chr1:151812253-151812525" "Island" "LOC100132111;C2CD4D" "NR_024237;NM_001136003" "Body;5'UTR" "" "" "" "1:150078878-150079149" "1:151812172-151812439" "Promoter_Associated" "" 0.593069282544723 -1.39593301075269 5.32511825264096 6.83072982014917e-07 0.000383602334904648 5.74588441220991 "UP"
"cg13466917" "chr17" 57116416 "-" "cg13466917" NA NA NA NA NA NA "" "OpenSea" "TRIM37;TRIM37" "NM_001005207;NM_015294" "Body;Body" "" "" "TRUE" "" "" "" "" -0.485266207173372 2.79286666666667 -5.32476108286681 6.84104921182098e-07 0.000383602334904648 5.7444887228974 "DOWN"
"cg09484032" "chr12" 54329854 "-" "cg09484032" NA NA NA NA NA NA "chr12:54332805-54333731" "N_Shelf" "" "" "" "" "CDMR" "" "12:52616121-52616345" "" "" "" -0.60437419550848 0.858139053763441 -5.32456504315334 6.84671969893918e-07 0.000383602334904648 5.74372269150789 "DOWN"
"cg26004771" "chr1" 178456093 "-" "cg26004771" NA NA NA NA NA NA "chr1:178455799-178456286" "Island" "" "" "" "" "" "" "1:176722448-176722898" "" "" "" -0.425222097463784 0.982792583870968 -5.32444637042408 6.85015456594954e-07 0.000383602334904648 5.74325898107415 "DOWN"
"cg14480831" "chr14" 102966807 "-" "cg14480831" NA NA NA NA NA NA "" "OpenSea" "TECPR2" "NM_014844" "3'UTR" "" "" "" "" "14:102966739-102967451" "Unclassified_Cell_type_specific" "TRUE" -0.498449481055188 0.666057380645161 -5.3238468763853 6.86753213632142e-07 0.000383934178369098 5.74091655543588 "DOWN"
"cg11802765" "chr1" 242121230 "+" "cg11802765" NA NA NA NA NA NA "" "OpenSea" "" "" "" "" "" "" "1:240187808-240187872" "" "" "" 0.64223529148946 0.742479634408602 5.32369656161506 6.87189608089494e-07 0.000383934178369098 5.74032924604532 "UP"
"cg21104965" "chr6" 117869453 "+" "cg21104965" "rs210621" 0.000276 NA NA NA NA "chr6:117869097-117869530" "Island" "DCBLD1" "NM_173674" "Body" "" "" "TRUE" "6:117975518-117976223" "6:117868633-117869633" "Promoter_Associated" "" -0.491323859554037 0.327382651612903 -5.32320410063153 6.88621224896928e-07 0.000384096600302203 5.73840516353607 "DOWN"
"cg02833725" "chr1" 156696768 "-" "cg02833725" NA NA NA NA NA NA "chr1:156698111-156698916" "N_Shore" "ISG20L2;C1orf66;C1orf66" "NM_030980;NM_015997;NM_001142560" "1stExon;TSS1500;TSS1500" "" "RDMR" "TRUE" "" "" "" "" 0.358561657662147 -1.21958591397849 5.32305249005534 6.89062554299829e-07 0.000384096600302203 5.73781282783505 "UP"
"cg04489012" "chr1" 151812710 "+" "cg04489012" NA NA NA NA NA NA "chr1:151810460-151811684" "S_Shore" "LOC100132111;C2CD4D;C2CD4D" "NR_024237;NM_001136003;NM_001136003" "Body;1stExon;5'UTR" "" "" "" "" "" "" "" 0.55346826653816 -1.81690462365591 5.32277927895416 6.8985855465831e-07 0.000384099319483102 5.73674542616489 "UP"
"cg00249974" "chr1" 156254149 "-" "cg00249974" NA NA NA NA NA NA "" "OpenSea" "TMEM79;TMEM79;TMEM79" "NM_032323;NR_026678;NM_032323" "1stExon;Body;5'UTR" "" "" "" "" "" "" "" 0.847148413226735 0.307205890322581 5.32201373095945 6.9209377528773e-07 0.000384902443330465 5.73375467516982 "UP"
"cg01546430" "chr5" 156607836 "+" "cg01546430" NA NA NA NA NA NA "" "OpenSea" "ITK" "NM_005546" "TSS200" "" "" "" "" "5:156607644-156607975" "Unclassified" "" 0.503782336489402 -0.930032 5.3211686762026 6.94569368198738e-07 0.000385492910157004 5.73045357257583 "UP"
"cg27120125" "chr6" 28892660 "-" "cg27120125" NA NA NA NA NA NA "chr6:28890951-28892013" "S_Shore" "TRIM27" "NM_006510" "TSS1500" "" "" "" "" "" "" "" 0.473426819150335 0.268843755913978 5.32110935341424 6.94743479846798e-07 0.000385492910157004 5.73022184547904 "UP"
"cg15071463" "chr1" 116854912 "+" "cg15071463" NA NA NA NA NA NA "" "OpenSea" "" "" "" "" "" "TRUE" "" "" "" "" 0.785004270724867 0.725183533333333 5.3207057509488 6.959291825453e-07 0.000385497075369781 5.7286453258028 "UP"
"cg04663487" "chr7" 115670804 "-" "cg04663487" NA NA NA NA NA NA "" "OpenSea" "TFEC;TFEC" "NM_001018058;NM_012252" "TSS200;TSS200" "low-CpG:115458010-115458112" "" "" "" "" "" "" 0.671280637046439 -1.32498459139785 5.32004362466902 6.9787866724153e-07 0.000385497075369781 5.72605911380333 "UP"
"cg18719665" "chr18" 21572656 "+" "cg18719665" NA NA NA NA NA NA "" "OpenSea" "TTC39C" "NM_153211" "TSS200" "" "" "TRUE" "" "18:21572543-21572968" "Promoter_Associated_Cell_type_specific" "" 0.60395339551455 0.225352280645161 5.31965323357477 6.99030591253209e-07 0.000385497075369781 5.72453435488528 "UP"
"cg15312264" "chr14" 55907299 "-" "cg15312264" NA NA NA NA NA NA "chr14:55907197-55907433" "Island" "TBPL2" "NM_199047" "TSS200" "" "" "" "14:54976773-54977214" "" "" "" -0.607147422785129 -0.132244027956989 -5.31941380466495 6.99737992715789e-07 0.000385497075369781 5.72359924060095 "DOWN"
"cg04864807" "chr2" 121412139 "-" "cg04864807" NA NA NA NA NA NA "chr2:121411983-121412315" "Island" "" "" "" "" "" "TRUE" "2:121128146-121129113" "" "" "" -0.509907113707308 0.721417870967742 -5.31849009210747 7.02473706740665e-07 0.000385497075369781 5.71999178820048 "DOWN"
"cg19154116" "chr6" 32005786 "-" "cg19154116" NA NA NA NA NA NA "" "OpenSea" "CYP21A2;CYP21A2" "NM_001128590;NM_000500" "TSS1500;TSS1500" "" "" "" "" "" "" "" 0.353548986114162 -1.29176311827957 5.31828566743599 7.03080554386831e-07 0.000385497075369781 5.71919347473264 "UP"
"cg12516359" "chr11" 17717280 "-" "cg12516359" NA NA NA NA NA NA "chr11:17717505-17717767" "N_Shore" "" "" "" "" "" "TRUE" "" "" "" "" -0.749906448695025 -0.60202518172043 -5.31815033864136 7.03482568744797e-07 0.000385497075369781 5.71866500119204 "DOWN"
"cg16503628" "chr3" 191991630 "-" "cg16503628" NA NA NA NA NA NA "" "OpenSea" "FGF12;FGF12" "NM_021032;NM_004113" "Body;Body" "" "" "TRUE" "" "" "" "" 0.736494675057254 0.294036387096774 5.31810774288706 7.03609152326097e-07 0.000385497075369781 5.71849866160362 "UP"
"cg17230414" "chr3" 172281789 "-" "cg17230414" "rs112236211" 0.010522 NA NA NA NA "" "OpenSea" "" "" "" "" "" "TRUE" "" "" "" "" 0.788094003950717 1.71422247311828 5.3179655137667 7.04031982047722e-07 0.000385497075369781 5.71794325126012 "UP"
"cg15239904" "chr20" 55901954 "-" "cg15239904" NA NA NA NA NA NA "chr20:55904668-55904976" "N_Shelf" "" "" "" "" "" "" "" "20:55901841-55901970" "Unclassified_Cell_type_specific" "" 0.511614639604926 -0.931222225806452 5.3178929036108 7.04247939005799e-07 0.000385497075369781 5.71765970866489 "UP"
"cg07312641" "chr7" 150778955 "-" "cg07312641" NA NA NA NA NA NA "chr7:150777607-150780879" "Island" "FASTK;TMUB1;TMUB1;FASTK" "NM_033015;NM_031434;NM_001136044;NM_006712" "TSS1500;Body;Body;TSS1500" "" "" "" "7:150408239-150409904" "" "" "" 0.58158296630243 0.368379561290323 5.31786506614421 7.04330750325754e-07 0.000385497075369781 5.71755100390875 "UP"
"cg01997272" "chr14" 103740476 "+" "cg01997272" NA NA NA NA NA NA "chr14:103739578-103740892" "Island" "" "" "" "" "" "TRUE" "14:102809332-102810663" "14:103740402-103740926" "Unclassified_Cell_type_specific" "" -0.614270735311699 -0.743606430107527 -5.31779516576984 7.04538733037322e-07 0.000385497075369781 5.71727804561636 "DOWN"
"cg17675712" "chr2" 166262886 "+" "cg17675712" NA NA NA NA NA NA "" "OpenSea" "" "" "" "" "" "TRUE" "" "" "" "" 0.757237911107786 0.706231677419355 5.31761569750763 7.05073001137696e-07 0.000385497075369781 5.71657723733331 "UP"
"cg19942459" "chr11" 70508110 "-" "cg19942459" NA NA NA NA NA NA "chr11:70508328-70508617" "N_Shore" "SHANK2;SHANK2" "NM_012309;NM_133266" "Body;TSS200" "" "" "TRUE" "11:70185447-70185885" "" "" "TRUE" -0.787201213740027 -0.743695172043011 -5.31666564151145 7.07907882762208e-07 0.000386611667014224 5.71286755164991 "DOWN"
"cg00007076" "chr8" 67342600 "+" "cg00007076" NA NA NA NA NA NA "chr8:67344497-67344989" "N_Shore" "RRS1;RRS1" "NM_015169;NM_015169" "1stExon;3'UTR" "" "RDMR" "" "" "" "" "" 0.536260772637304 -1.37587849462366 5.31605938973164 7.09722710709417e-07 0.00038700919221668 5.71050049674792 "UP"
"cg03331715" "chr12" 104689087 "-" "cg03331715" NA NA NA NA NA NA "" "OpenSea" "TXNRD1;TXNRD1;TXNRD1;TXNRD1;TXNRD1" "NM_182729;NM_182743;NM_001093771;NM_003330;NM_182742" "5'UTR;5'UTR;Body;Body;5'UTR" "" "" "" "" "" "" "" 0.889128396832786 2.18437761827957 5.31582306375058 7.10431390452582e-07 0.00038700919221668 5.70957782097715 "UP"
"cg09181792" "chr7" 117119393 "+" "cg09181792" NA NA NA NA NA NA "" "OpenSea" "CFTR" "NM_000492" "TSS1500" "low-CpG:116906174-116907321" "" "" "7:116906629-116906673" "" "" "" -0.719829486464622 1.01945607526882 -5.31562458184163 7.11027120765869e-07 0.00038700919221668 5.70880291419596 "DOWN"
"cg00930606" "chr22" 31740944 "-" "cg00930606" NA NA NA NA NA NA "chr22:31741045-31743707" "N_Shore" "PATZ1;PATZ1;PATZ1;PATZ1" "NM_014323;NM_032051;NM_032052;NM_032050" "1stExon;1stExon;1stExon;1stExon" "" "" "" "" "22:31740343-31740949" "Promoter_Associated_Cell_type_specific" "" 0.40664980659764 -0.294410958064516 5.31426641893705 7.15116695504729e-07 0.000388097847997523 5.70350081606507 "UP"
"cg25614875" "chr1" 217263847 "+" "cg25614875" NA NA NA NA NA NA "chr1:217262998-217263214" "S_Shore" "ESRRG;ESRRG;ESRRG" "NM_206594;NM_206595;NM_001134285" "TSS1500;TSS1500;5'UTR" "" "" "" "" "" "" "" 0.561594071137964 0.505756724731183 5.31403615151461 7.15812334029981e-07 0.000388097847997523 5.70260194979477 "UP"
"cg21113746" "chr1" 59039556 "+" "cg21113746" NA NA NA NA NA NA "chr1:59042013-59043295" "N_Shelf" "" "" "" "" "" "TRUE" "" "1:59039410-59039622" "Unclassified_Cell_type_specific" "" 0.405109774476985 -0.383618043010753 5.31320375073156 7.18332547465011e-07 0.000388097847997523 5.69935277728539 "UP"
"cg07441152" "chr8" 144814911 "+" "cg07441152" NA NA NA NA NA NA "chr8:144815203-144816518" "N_Shore" "FAM83H" "NM_198488" "5'UTR" "" "" "" "" "" "" "" 0.610709664119391 0.0810306924731183 5.31310589198221 7.18629398774772e-07 0.000388097847997523 5.698970815046 "UP"
"cg23475725" "chr12" 2734205 "+" "cg23475725" NA NA NA NA NA NA "" "OpenSea" "CACNA1C;CACNA1C;CACNA1C;CACNA1C;CACNA1C;CACNA1C;CACNA1C;CACNA1C;CACNA1C;CACNA1C;CACNA1C;CACNA1C;CACNA1C;CACNA1C;CACNA1C;CACNA1C;CACNA1C;CACNA1C;CACNA1C;CACNA1C;CACNA1C;CACNA1C;CACNA1C" "NM_001129844;NM_001129827;NM_001129839;NM_001129834;NM_001129841;NM_000719;NM_001129830;NM_001167625;NM_001129843;NM_001167624;NM_001129835;NM_001129837;NM_001167623;NM_001129840;NM_199460;NM_001129833;NM_001129832;NM_001129829;NM_001129846;NM_001129836;NM_001129838;NM_001129831;NM_001129842" "Body;Body;Body;Body;Body;Body;Body;Body;Body;Body;Body;Body;Body;Body;Body;Body;Body;Body;Body;Body;Body;Body;Body" "" "" "" "12:2604363-2604528" "12:2733498-2734447" "Unclassified_Cell_type_specific" "" 0.505586049041703 -0.934630838709677 5.31305445011813 7.18785494122525e-07 0.000388097847997523 5.69877002862708 "UP"
"cg09450200" "chr7" 148903195 "-" "cg09450200" NA NA NA NA NA NA "" "OpenSea" "ZNF282" "NM_003575" "Body" "" "" "TRUE" "7:148534059-148534162" "" "" "" 0.955090704336458 0.228041568817204 5.3129940143572 7.18968922969171e-07 0.000388097847997523 5.69853413876143 "UP"
"cg04015962" "chr1" 10949192 "+" "cg04015962" NA NA NA NA NA NA "" "OpenSea" "" "" "" "" "" "" "1:10871042-10871881" "" "" "" -0.623225455777801 0.838002419354839 -5.31266308716628 7.19974134028377e-07 0.000388097847997523 5.69724250458749 "DOWN"
"cg22412649" "chr13" 24736569 "-" "cg22412649" NA NA NA NA NA NA "chr13:24734771-24735538" "S_Shore" "SPATA13;MIR2276;SPATA13" "NM_001166271;NR_031753;NM_153023" "5'UTR;Body;5'UTR" "" "" "" "" "" "" "" 0.675511546609354 0.332616989247312 5.31260510876124 7.20150388424519e-07 0.000388097847997523 5.69701621468523 "UP"
"cg14471784" "chr9" 77245075 "-" "cg14471784" NA NA NA NA NA NA "" "OpenSea" "RORB" "NM_006914" "Body" "" "" "TRUE" "" "" "" "" 0.831194304994768 1.55651321505376 5.3125088798934 7.20443017464756e-07 0.000388097847997523 5.69664063590246 "UP"
"cg14338513" "chr9" 86796641 "-" "cg14338513" "rs11140421" 0.162069 NA NA NA NA "" "OpenSea" "" "" "" "" "" "TRUE" "" "" "" "" 0.600962737857242 0.317407737634409 5.31231898712739 7.21020816980354e-07 0.000388097847997523 5.69589949959766 "UP"
"cg18661205" "chr5" 140613884 "-" "cg18661205" NA NA NA NA NA NA "chr5:140615391-140616353" "N_Shore" "PCDHB18" "NR_001281" "TSS200" "" "RDMR" "" "" "" "" "" -1.40452944394816 -0.686174756989247 -5.31191660293126 7.22246677515816e-07 0.000388327163780796 5.69432907117239 "DOWN"
"cg04837071" "chr9" 140318649 "+" "cg04837071" NA NA NA NA NA NA "chr9:140317160-140318663" "Island" "EXD3;NOXA1" "NM_017820;NM_006647" "TSS1500;Body" "" "" "" "9:139436764-139438576" "" "" "" 0.329376650840576 -0.655619827956989 5.31127875614383 7.2419405342708e-07 0.000388440029556758 5.69183980257312 "UP"
"cg03579179" "chr7" 12444095 "+" "cg03579179" NA NA NA NA NA NA "chr7:12443163-12443705" "S_Shore" "VWDE" "NM_001135924" "TSS1500" "" "" "TRUE" "" "" "" "" 0.489634549614864 -0.0855960516129032 5.31064452848764 7.26135474394335e-07 0.000388440029556758 5.68936481031579 "UP"
"cg00756887" "chr1" 161059654 "+" "cg00756887" NA NA NA NA NA NA "" "OpenSea" "PVRL4" "NM_030916" "TSS1500" "" "" "" "" "" "" "" 0.77068869927003 0.831747677419355 5.31034430518085 7.27056256893462e-07 0.000388440029556758 5.6881932802463 "UP"
"cg01052276" "chr2" 97200489 "-" "cg01052276" NA NA NA NA NA NA "chr2:97202313-97203787" "N_Shore" "" "" "" "" "RDMR" "" "" "" "" "" 0.78603117096201 0.708692505376344 5.31018569027148 7.27543188768941e-07 0.000388440029556758 5.68757434758451 "UP"
"cg22022747" "chr1" 209237649 "-" "cg22022747" NA NA NA NA NA NA "" "OpenSea" "" "" "" "" "" "TRUE" "" "1:209237097-209237708" "Unclassified_Cell_type_specific" "" 0.461490712775519 -0.723943576344086 5.31017347950139 7.27580687836448e-07 0.000388440029556758 5.68752670022275 "UP"
"cg06448442" "chr6" 137494919 "+" "cg06448442" NA NA "rs11154916" 0.020636 NA NA "" "OpenSea" "IL22RA2;IL22RA2;IL22RA2" "NM_181309;NM_181310;NM_052962" "TSS200;TSS200;TSS200" "" "" "" "" "" "" "" 1.02564421187292 1.24271506451613 5.31002510277648 7.28036501395682e-07 0.000388440029556758 5.68694772735759 "UP"
"cg23238530" "chr3" 189834383 "-" "cg23238530" NA NA NA NA NA NA "chr3:189838080-189838879" "N_Shelf" "LEPREL1;LEPREL1" "NM_001134418;NM_018192" "5'UTR;Body" "" "" "" "" "" "" "" 0.958209328814626 1.30561805053763 5.31001842099224 7.28057034422732e-07 0.000388440029556758 5.68692165492109 "UP"
"cg00485849" "chr4" 74486170 "-" "cg00485849" NA NA NA NA NA NA "chr4:74486044-74486258" "Island" "RASSF6;RASSF6" "NM_201431;NM_177532" "1stExon;TSS200" "" "" "TRUE" "4:74704993-74705122" "" "" "" 0.589335927782348 -3.0919247311828 5.3093342852783 7.3016237589616e-07 0.000388640626413603 5.68425223490541 "UP"
"cg21132352" "chr17" 7350001 "+" "cg21132352" "rs7215056" 0.157834 NA NA NA NA "chr17:7348274-7348830" "S_Shore" "CHRNB1" "NM_000747" "Body" "" "" "TRUE" "" "17:7349678-7350140" "Unclassified_Cell_type_specific" "" -0.531474008011834 0.134156596774194 -5.30920451710872 7.30562392767137e-07 0.000388640626413603 5.68374591416366 "DOWN"
"cg23243343" "chr12" 52579609 "-" "cg23243343" NA NA NA NA NA NA "" "OpenSea" "KRT80;KRT80" "NM_001081492;NM_182507" "Body;Body" "" "" "" "" "" "" "" 0.526610396619755 0.343766538709677 5.30911630201486 7.30834442641212e-07 0.000388640626413603 5.6834017260584 "UP"
"cg06757585" "chr5" 140753531 "+" "cg06757585" NA NA NA NA NA NA "chr5:140753654-140753952" "N_Shore" "PCDHGA4;PCDHGA1;PCDHGA6;PCDHGA5;PCDHGB1;PCDHGA3;PCDHGA2;PCDHGA6;PCDHGB2;PCDHGB3" "NM_018917;NM_018912;NM_032086;NM_018918;NM_018922;NM_018916;NM_018915;NM_018919;NM_018923;NM_018924" "Body;Body;TSS200;Body;Body;Body;Body;TSS200;Body;Body" "" "" "" "5:140733715-140733755" "" "" "" -0.687475309808866 0.171262393548387 -5.30853235950566 7.32637786904311e-07 0.000389027863381479 5.68112343652549 "DOWN"
"cg15211623" "chr3" 49938004 "+" "cg15211623" NA NA NA NA NA NA "chr3:49940099-49940431" "N_Shelf" "MST1R" "NM_002447" "Body" "" "" "TRUE" "" "" "" "TRUE" 1.03066789817668 1.66874686827957 5.3082220609461 7.33597828834471e-07 0.000389027863381479 5.67991283901604 "UP"
"cg02203881" "chr15" 42386909 "+" "cg02203881" NA NA "rs112769599" 0.011295 NA NA "" "OpenSea" "PLA2G4D" "NM_178034" "TSS200" "" "" "" "" "" "" "" 0.483655760901886 -0.104770916505376 5.30731699937879 7.3640506320067e-07 0.000389027863381479 5.67638204344726 "UP"
"cg26297462" "chr1" 45292204 "-" "cg26297462" "rs11573590" 0.037767 NA NA NA NA "" "OpenSea" "PTCH2;PTCH2" "NM_001166292;NM_003738" "Body;Body" "" "" "TRUE" "" "1:45292184-45292281" "Unclassified_Cell_type_specific" "" -0.440944823052976 0.283982257419355 -5.30727899526886 7.36523170442493e-07 0.000389027863381479 5.67623378987311 "DOWN"
"cg26274995" "chr8" 11302983 "+" "cg26274995" "rs2003423" 0.440026 NA NA NA NA "" "OpenSea" "FAM167A" "NM_053279" "5'UTR" "" "" "" "" "" "" "" 0.633686642657101 0.3003327 5.30727751617913 7.3652776745711e-07 0.000389027863381479 5.67622801997299 "UP"
"cg00392257" "chr1" 156696747 "-" "cg00392257" NA NA NA NA NA NA "chr1:156698111-156698916" "N_Shore" "ISG20L2" "NM_030980" "1stExon" "" "RDMR" "TRUE" "" "" "" "" 0.404164847526163 -0.772728440860215 5.30683685408781 7.37898597375062e-07 0.000389027863381479 5.67450904259286 "UP"
"cg22803642" "chr10" 60198125 "+" "cg22803642" NA NA NA NA NA NA "" "OpenSea" "" "" "" "" "" "TRUE" "" "" "" "" 0.642318446942962 0.289102139784946 5.30679729821245 7.38021771480387e-07 0.000389027863381479 5.6743547427928 "UP"
"cg00581422" "chr3" 127794831 "+" "cg00581422" NA NA NA NA NA NA "chr3:127794369-127796136" "Island" "" "" "" "" "" "" "3:129277060-129278747" "3:127794091-127794940" "Promoter_Associated" "TRUE" -0.766877078176662 -0.284479605698925 -5.30671596478356 7.38275101055513e-07 0.000389027863381479 5.67403747871587 "DOWN"
"cg04597449" "chr5" 94955575 "+" "cg04597449" "rs2194051" 0.317992 NA NA NA NA "chr5:94955630-94957244" "N_Shore" "GPR150" "NM_199243" "TSS1500" "" "" "" "" "" "" "" -0.649400617915841 -0.279382561290323 -5.30645461567067 7.39089702400344e-07 0.000389027863381479 5.67301802940719 "DOWN"
"cg16177187" "chr1" 226825606 "-" "cg16177187" NA NA NA NA NA NA "chr1:226829582-226829803" "N_Shelf" "ITPKB" "NM_002221" "Body" "" "" "" "" "1:226825412-226825669" "Unclassified_Cell_type_specific" "TRUE" -0.47596494464929 1.33725903225806 -5.30629893212264 7.39575371774756e-07 0.000389027863381479 5.67241076399378 "DOWN"
"cg16862361" "chr2" 31637622 "+" "cg16862361" NA NA NA NA NA NA "" "OpenSea" "XDH" "NM_000379" "TSS200" "low-CpG:31491057-31491128" "" "" "" "" "" "" 0.936713625367237 1.05623196774194 5.30558266366362 7.41813864841608e-07 0.00038951587265294 5.66961697698043 "UP"
"cg19037007" "chr20" 741798 "+" "cg19037007" "rs910857" 0.391067 NA NA NA NA "chr20:741633-742058" "Island" "C20orf54" "NM_033409" "Body" "" "" "" "20:689653-690058" "20:741186-742203" "Unclassified" "TRUE" -0.294606393883408 -0.139743998064516 -5.30489297020795 7.43975570279823e-07 0.00038951587265294 5.66692702850359 "DOWN"
"cg12378187" "chr3" 62355443 "-" "cg12378187" NA NA NA NA NA NA "chr3:62355315-62355534" "Island" "FEZF2" "NM_018008" "3'UTR" "" "RDMR" "" "3:62330480-62330546" "" "" "" -0.717206294182293 -0.517406051612903 -5.3048307965536 7.44170743712806e-07 0.00038951587265294 5.66668454711382 "DOWN"
"cg18724430" "chr15" 89951787 "+" "cg18724430" NA NA NA NA NA NA "chr15:89952271-89953061" "N_Shore" "" "" "" "" "" "TRUE" "15:87752791-87752883" "" "" "" -0.676491636006975 -1.03059761290323 -5.30431784861516 7.45782885535643e-07 0.00038951587265294 5.66468407183302 "DOWN"
"cg24135645" "chr15" 95403291 "+" "cg24135645" NA NA NA NA NA NA "chr15:95398742-95400029" "S_Shelf" "" "" "" "" "" "" "" "" "" "" 0.559385073284894 1.68436333333333 5.30404203617927 7.46651147563473e-07 0.00038951587265294 5.66360845615593 "UP"
"cg20993403" "chr20" 34700329 "-" "cg20993403" NA NA NA NA NA NA "" "OpenSea" "EPB41L1" "NM_177996" "TSS200" "" "" "" "" "" "" "" 0.734899478686982 -0.00206959139784947 5.3036484888352 7.47891753864163e-07 0.00038951587265294 5.66207374673918 "UP"
"cg15506609" "chr7" 27206073 "-" "cg15506609" NA NA NA NA NA NA "chr7:27203915-27206462" "Island" "HOXA9" "NM_152739" "TSS1500" "" "DMR" "" "7:27172191-27173627" "" "" "" -0.512455258144778 0.474605698924731 -5.30339464857596 7.48693021802816e-07 0.00038951587265294 5.66108388160317 "DOWN"
"cg09825327" "chr1" 211503219 "+" "cg09825327" NA NA NA NA NA NA "chr1:211500151-211500636" "S_Shelf" "TRAF5;TRAF5" "NM_004619;NM_001033910" "5'UTR;5'UTR" "" "" "TRUE" "" "1:211503078-211503570" "Promoter_Associated_Cell_type_specific" "" 0.545287028532402 -0.283928984946237 5.30298130991605 7.49999557667367e-07 0.00038951587265294 5.65947209520348 "UP"
"cg19512604" "chr19" 10809044 "-" "cg19512604" "rs115662530" 0.016073 NA NA NA NA "chr19:10812017-10812455" "N_Shelf" "" "" "" "" "" "" "" "" "" "" 0.423731644800354 0.337675298709677 5.30295012620932 7.50098217738268e-07 0.00038951587265294 5.65935049905344 "UP"
"cg10767008" "chr7" 157794688 "-" "cg10767008" NA NA NA NA NA NA "" "OpenSea" "PTPRN2;PTPRN2;PTPRN2" "NM_002847;NM_130842;NM_130843" "Body;Body;Body" "" "" "" "7:157487091-157487945" "" "" "TRUE" 0.760633164511881 0.7321387 5.30273214891225 7.50788216455434e-07 0.00038951587265294 5.65850053982053 "UP"
"cg05708114" "chr9" 34624587 "-" "cg05708114" NA NA NA NA NA NA "chr9:34624586-34624793" "Island" "ARID3C" "NM_001017363" "Body" "" "" "" "9:34614502-34614785" "" "" "" -0.650541005377894 1.20918532258065 -5.30242985620324 7.51746140357753e-07 0.00038951587265294 5.65732183914195 "DOWN"
"cg03630821" "chr19" 58861702 "+" "cg03630821" "rs2241788" 0.016488 NA NA NA NA "chr19:58861341-58862406" "Island" "A1BG" "NM_130786" "Body" "" "" "" "19:63553154-63554218" "" "" "" -0.457010471669932 0.733584662365591 -5.302016994 7.53056376095041e-07 0.00038951587265294 5.65571206145712 "DOWN"
"cg12099459" "chr1" 147826902 "+" "cg12099459" NA NA NA NA NA NA "chr1:147826167-147826388" "S_Shore" "" "" "" "" "RDMR" "" "1:146293263-146293565" "" "" "" -0.504414070983481 1.61478849462366 -5.30164360317712 7.54243271896533e-07 0.00038951587265294 5.65425624095816 "DOWN"
"cg12800915" "chr9" 100952629 "-" "cg12800915" NA NA NA NA NA NA "chr9:100954286-100954593" "N_Shore" "CORO2A" "NM_052820" "5'UTR" "" "" "" "" "" "" "" 0.540039877453856 0.961303440860215 5.30151574627678 7.54650110633193e-07 0.00038951587265294 5.65375774942484 "UP"
"cg13038025" "chr15" 42130650 "-" "cg13038025" NA NA NA NA NA NA "" "OpenSea" "JMJD7-PLA2G4B;JMJD7-PLA2G4B;PLA2G4B" "NR_015346;NM_005090;NM_001114633" "Body;Body;TSS1500" "" "" "" "" "" "" "TRUE" 0.622789587719904 0.134411590322581 5.3014593336393 7.54829683064384e-07 0.00038951587265294 5.65353780845707 "UP"
"cg09958483" "chr11" 64527240 "-" "cg09958483" NA NA NA NA NA NA "" "OpenSea" "PYGM;PYGM" "NM_001164716;NM_005609" "1stExon;1stExon" "" "" "" "11:64283747-64283887" "11:64526979-64527838" "Unclassified" "TRUE" -0.401822530946832 1.45468032258065 -5.30101918287942 7.56232205334438e-07 0.00038951587265294 5.65182179494181 "DOWN"
"cg26607337" "chr5" 145758881 "+" "cg26607337" NA NA NA NA NA NA "chr5:145758569-145758882" "Island" "" "" "" "" "" "" "" "" "" "" -0.565684134939981 0.673443720430107 -5.30093888737128 7.56488338543229e-07 0.00038951587265294 5.65150875517223 "DOWN"
"cg07247810" "chr1" 220684758 "-" "cg07247810" NA NA NA NA NA NA "" "OpenSea" "" "" "" "" "" "TRUE" "" "" "" "" 0.801173741064655 0.447262314086022 5.30092063384079 7.56546576995414e-07 0.00038951587265294 5.65143759236695 "UP"
"cg05504025" "chr11" 66799218 "+" "cg05504025" NA NA NA NA NA NA "" "OpenSea" "SYT12" "NM_177963" "Body" "" "" "TRUE" "" "" "" "" 0.639243912636731 -0.0202658516129032 5.3004955567956 7.5790403975606e-07 0.00038951587265294 5.64978043222268 "UP"
"cg13896192" "chr1" 40149432 "-" "cg13896192" NA NA NA NA NA NA "chr1:40149431-40150013" "Island" "HPCAL4" "NM_016257" "Body" "" "" "" "1:39922019-39922574" "1:40149311-40150345" "Unclassified_Cell_type_specific" "" -0.50880940880915 0.92599117311828 -5.30031764436023 7.58472901666752e-07 0.00038951587265294 5.64908686205892 "DOWN"
"cg00529958" "chr13" 100624288 "-" "cg00529958" NA NA NA NA NA NA "chr13:100620241-100624348" "Island" "ZIC5" "NM_033132" "TSS200" "" "DMR" "" "13:99420289-99422349" "" "" "" -0.551761945267226 -0.599450974193548 -5.30029384342545 7.58549035080358e-07 0.00038951587265294 5.64899407789615 "DOWN"
"cg25007705" "chr1" 21588799 "-" "cg25007705" NA NA NA NA NA NA "" "OpenSea" "ECE1;ECE1;ECE1;ECE1" "NM_001113347;NM_001397;NM_001113349;NM_001113348" "Body;Body;Body;Body" "" "" "TRUE" "" "" "" "TRUE" -0.578310058931275 0.328222030752688 -5.30004912758587 7.59332255480176e-07 0.00038951587265294 5.64804010452888 "DOWN"
"cg26371512" "chr7" 112430779 "-" "cg26371512" NA NA NA NA NA NA "chr7:112429980-112430566" "S_Shore" "TMEM168" "NM_022484" "TSS1500" "" "" "" "" "7:112429972-112430809" "Promoter_Associated" "" 0.580583739507489 -2.99977634408602 5.29992918387486 7.59716427848353e-07 0.00038951587265294 5.64757253742138 "UP"
"cg22870661" "chr3" 57144290 "-" "cg22870661" NA NA NA NA NA NA "" "OpenSea" "IL17RD" "NM_017563" "Body" "" "" "TRUE" "" "" "" "" 0.706047149785465 0.593111980645161 5.29991626893164 7.59757804961224e-07 0.00038951587265294 5.64752219244219 "UP"
"cg15059851" "chr1" 152880324 "+" "cg15059851" NA NA NA NA NA NA "" "OpenSea" "IVL" "NM_005547" "TSS1500" "" "" "" "" "" "" "" 0.59934804490655 -0.303848666666667 5.29908482668575 7.62426239302537e-07 0.000389832130435805 5.64428120073198 "UP"
"cg22983083" "chr19" 8656852 "-" "cg22983083" NA NA NA NA NA NA "chr19:8656788-8657917" "Island" "ADAMTS10" "NM_030957" "Body" "" "DMR" "TRUE" "19:8562852-8563840" "19:8656682-8658028" "Promoter_Associated_Cell_type_specific" "TRUE" -0.762122954561922 -1.727503 -5.2986711769136 7.6375722260878e-07 0.000389832130435805 5.64266887672006 "DOWN"
"cg22355525" "chr6" 28889876 "+" "cg22355525" NA NA NA NA NA NA "chr6:28890951-28892013" "N_Shore" "TRIM27" "NM_006510" "Body" "" "" "" "" "6:28889756-28890379" "Promoter_Associated" "" 0.908592521621953 1.87666346236559 5.2984419140588 7.64495890922691e-07 0.000389832130435805 5.64177528395283 "UP"
"cg08831080" "chr3" 121348609 "+" "cg08831080" NA NA NA NA NA NA "" "OpenSea" "FBXO40" "NM_016298" "3'UTR" "" "" "" "" "" "" "" -0.521591762669082 1.95725193548387 -5.29810859297371 7.65571074410993e-07 0.000389832130435805 5.64047614128124 "DOWN"
"cg22126171" "chr1" 203047830 "+" "cg22126171" NA NA NA NA NA NA "chr1:203044722-203045390" "S_Shelf" "PPFIA4" "NM_015053" "3'UTR" "" "" "" "" "" "" "" 0.451404780910601 1.32468516129032 5.29790660107509 7.66223353254408e-07 0.000389832130435805 5.63968888397646 "UP"
"cg00556419" "chr1" 210580909 "+" "cg00556419" NA NA "rs114217264" 0.021286 NA NA "" "OpenSea" "HHAT;HHAT;HHAT;HHAT;HHAT;HHAT" "NM_001170580;NM_001170588;NM_018194;NM_001122834;NM_001170587;NM_001170564" "Body;Body;Body;Body;Body;Body" "" "" "TRUE" "" "1:210580120-210581269" "Unclassified" "TRUE" 0.547726421453801 -2.19033086021505 5.29724866333772 7.68351759873429e-07 0.000389832130435805 5.63712469890241 "UP"
"cg19629079" "chr12" 111403841 "+" "cg19629079" NA NA NA NA NA NA "" "OpenSea" "" "" "" "" "" "" "12:109888224-109888639" "" "" "" -0.492551685848461 1.23028450537634 -5.29684037457974 7.69675468043907e-07 0.000389832130435805 5.63553355502903 "DOWN"
"cg09673807" "chr6" 33575719 "-" "cg09673807" "rs114770469" 0.041288 NA NA NA NA "" "OpenSea" "" "" "" "" "" "TRUE" "" "6:33575570-33575903" "Unclassified_Cell_type_specific" "" 0.488666691045248 -0.0679930215053764 5.29666686749857 7.7023866867021e-07 0.000389832130435805 5.63485739899163 "UP"
"cg08186924" "chr1" 179544721 "-" "cg08186924" NA NA NA NA NA NA "chr1:179544720-179545307" "Island" "NPHS2" "NM_014625" "Body" "" "RDMR" "" "1:177811344-177811950" "" "" "" -0.657977548618015 -0.165401559139785 -5.29643519685327 7.70991295794484e-07 0.000389832130435805 5.63395459771246 "DOWN"
"cg23705938" "chr14" 37049299 "+" "cg23705938" "rs115560066" 0.017811 NA NA NA NA "chr14:37049333-37051726" "N_Shore" "NKX2-8" "NM_014360" "3'UTR" "" "" "" "14:36118818-36119499" "" "" "" -0.527469749614429 -0.203048064516129 -5.29642820200983 7.71014031090516e-07 0.000389832130435805 5.63392733970488 "DOWN"
"cg06680852" "chr10" 22722951 "+" "cg06680852" NA NA NA NA NA NA "chr10:22725491-22726764" "N_Shelf" "" "" "" "" "" "" "" "" "" "TRUE" -0.711731138503957 1.48771322580645 -5.29614874308072 7.7192289153736e-07 0.000389832130435805 5.63283833930013 "DOWN"
"cg24025550" "chr15" 59157523 "-" "cg24025550" NA NA NA NA NA NA "chr15:59157045-59157594" "Island" "" "" "" "" "" "TRUE" "15:56944338-56944922" "15:59157110-59157644" "Unclassified_Cell_type_specific" "TRUE" -0.586465272048743 0.375625333333333 -5.29586210748797 7.7285618101044e-07 0.000389832130435805 5.6317214035458 "DOWN"
"cg25907138" "chr2" 206730974 "-" "cg25907138" NA NA NA NA NA NA "" "OpenSea" "" "" "" "" "CDMR" "" "" "" "" "" 0.407525007980544 -0.325691620430108 5.29568800175408 7.73423610589278e-07 0.000389832130435805 5.63104297923438 "UP"
"cg04348643" "chr3" 153572883 "-" "cg04348643" NA NA NA NA NA NA "" "OpenSea" "" "" "" "" "" "TRUE" "" "" "" "" 0.603038052063238 0.126663150537634 5.29554004468244 7.73906139201909e-07 0.000389832130435805 5.63046645543317 "UP"
"cg06158434" "chr1" 226127113 "-" "cg06158434" NA NA NA NA NA NA "chr1:226127112-226127695" "Island" "LEFTY2" "NM_003240" "Body" "" "" "" "" "" "" "TRUE" -0.445112526953173 2.1494923655914 -5.29486569078834 7.76109125567342e-07 0.000389832130435805 5.62783889941993 "DOWN"
"cg11870042" "chr7" 2060040 "+" "cg11870042" NA NA "rs146897362" 0.0114 "rs146897362" 0.0114 "chr7:2059907-2060131" "Island" "MAD1L1;MAD1L1;MAD1L1" "NM_003550;NM_001013837;NM_001013836" "Body;Body;Body" "" "" "" "7:2026194-2026842" "" "" "TRUE" -0.450388490528247 0.904925795698925 -5.29481456457058 7.76276395232394e-07 0.000389832130435805 5.62763969800243 "DOWN"
"cg05716556" "chr17" 47287410 "-" "cg05716556" NA NA NA NA NA NA "" "OpenSea" "ABI3;GNGT2;ABI3" "NM_016428;NM_031498;NM_001135186" "TSS200;TSS1500;TSS200" "" "" "TRUE" "" "" "" "" -0.415815260975963 0.176645823655914 -5.29447524322644 7.77387447262591e-07 0.000389832130435805 5.62631763645773 "DOWN"
"cg20243900" "chr19" 1908388 "-" "cg20243900" NA NA NA NA NA NA "chr19:1908118-1908509" "Island" "ADAT3;SCAMP4" "NM_138422;NM_079834" "5'UTR;5'UTR" "" "" "" "19:1858993-1859457" "" "" "TRUE" 0.856000221347667 1.37664334193548 5.29446804471334 7.77411034457776e-07 0.000389832130435805 5.62628959013303 "UP"
"cg08927102" "chr1" 1050110 "+" "cg08927102" "rs57323758" 0.092406 NA NA NA NA "chr1:1050515-1050830" "N_Shore" "C1orf159" "NM_017891" "5'UTR" "" "" "" "1:1039973-1040171" "" "" "" 1.00468287672959 2.75333948387097 5.29377913996816 7.79671595211584e-07 0.000389832130435805 5.62360562050532 "UP"
"cg20238197" "chr7" 110511335 "+" "cg20238197" NA NA NA NA NA NA "" "OpenSea" "IMMP2L" "NM_032549" "Body" "" "" "TRUE" "" "" "" "" 0.722448836872347 1.48196793548387 5.29376685895545 7.79711952217407e-07 0.000389832130435805 5.62355777537364 "UP"
"cg11162104" "chr1" 204677873 "-" "cg11162104" NA NA NA NA NA NA "" "OpenSea" "" "" "" "" "" "TRUE" "" "" "" "TRUE" 0.683036341223709 -0.0899089548387097 5.29354939096559 7.80426918958426e-07 0.000389832130435805 5.6227105595707 "UP"
"cg04573550" "chr14" 38680313 "+" "cg04573550" NA NA NA NA NA NA "chr14:38678245-38680937" "Island" "SSTR1" "NM_001049" "3'UTR" "" "" "" "14:37746906-37750671" "14:38679374-38680923" "Unclassified_Cell_type_specific" "TRUE" -0.714204253708583 -0.808829311827957 -5.2933451067188 7.81099125953173e-07 0.000389832130435805 5.6219147216055 "DOWN"
"cg26620157" "chr14" 37130297 "-" "cg26620157" NA NA NA NA NA NA "chr14:37131181-37132785" "N_Shore" "PAX9" "NM_006194" "5'UTR" "" "RDMR" "" "14:36199953-36200514" "" "" "" -0.591167578692225 0.101190043010753 -5.29324913467727 7.81415122057244e-07 0.000389832130435805 5.6215408451221 "DOWN"
"cg27270962" "chr8" 134498381 "+" "cg27270962" NA NA NA NA NA NA "" "OpenSea" "ST3GAL1;ST3GAL1" "NM_003033;NM_173344" "5'UTR;5'UTR" "" "" "TRUE" "" "" "" "TRUE" -0.40889276608835 0.864499721505376 -5.2930793055881 7.81974605296982e-07 0.000389832130435805 5.62087925369956 "DOWN"
"cg16078649" "chr6" 30039466 "-" "cg16078649" "rs2301752" 0.048064 NA NA NA NA "chr6:30038881-30039477" "Island" "RNF39;RNF39" "NM_170769;NM_025236" "Body;Body" "" "" "" "" "" "" "" -0.513117469181362 0.482393915053763 -5.29291384386366 7.82520077674599e-07 0.000389832130435805 5.62023468645911 "DOWN"
"cg14471364" "chr2" 157177936 "-" "cg14471364" NA NA NA NA NA NA "chr2:157176251-157177346" "S_Shore" "" "" "" "" "" "" "2:156885906-156886183" "" "" "" -0.790163154134197 -0.478040537634409 -5.29289381763919 7.82586122739412e-07 0.000389832130435805 5.62015667366496 "DOWN"
"cg25666210" "chr12" 71148346 "+" "cg25666210" NA NA NA NA NA NA "" "OpenSea" "PTPRR;PTPRR;PTPRR" "NM_130846;NM_002849;NM_130846" "1stExon;Body;5'UTR" "low-CpG:69434498-69434668" "" "" "" "" "" "" 0.78429041832238 0.875935666666667 5.29272946897903 7.83128339016579e-07 0.000389832130435805 5.61951645399221 "UP"
"cg12761472" "chr6" 119031922 "+" "cg12761472" NA NA NA NA NA NA "" "OpenSea" "" "" "" "" "" "" "" "" "" "" 0.730961320317154 0.956985032258065 5.29255330619637 7.83709940393521e-07 0.000389832130435805 5.61883022384332 "UP"
"cg03741889" "chr22" 46285897 "-" "cg03741889" NA NA NA NA NA NA "chr22:46285477-46285986" "Island" "" "" "" "" "" "" "22:44664192-44666286" "" "" "" -0.330594974586998 0.665224757634409 -5.2924244763994 7.84135539449311e-07 0.000389832130435805 5.61832838359127 "DOWN"
"cg02704949" "chr19" 35607180 "-" "cg02704949" NA NA NA NA NA NA "" "OpenSea" "FXYD3;FXYD3;FXYD3;FXYD3;FXYD3;FXYD3;FXYD3;FXYD3" "NM_005971;NM_001136010;NM_001136007;NM_001136011;NM_021910;NM_001136008;NM_001136009;NM_001136012" "5'UTR;5'UTR;5'UTR;5'UTR;5'UTR;5'UTR;5'UTR;5'UTR" "" "" "" "" "" "" "" 0.624130739911233 -0.244864827956989 5.29229286631234 7.84570556911148e-07 0.000389832130435805 5.61781571958396 "UP"
"cg26396357" "chr1" 44324656 "+" "cg26396357" NA NA NA NA NA NA "" "OpenSea" "ST3GAL3;ST3GAL3;ST3GAL3;ST3GAL3;ST3GAL3;ST3GAL3;ST3GAL3;ST3GAL3;ST3GAL3;ST3GAL3" "NM_174968;NM_006279;NM_174971;NM_174963;NM_174967;NM_174969;NM_174970;NM_174964;NM_174965;NM_174966" "Body;Body;Body;Body;Body;Body;Body;Body;Body;Body" "" "" "TRUE" "" "" "" "" 0.651104205621961 0.565067139784946 5.29170906851258 7.86503061687362e-07 0.000389832130435805 5.61554171705253 "UP"
"cg11280525" "chr5" 87955695 "-" "cg11280525" NA NA NA NA NA NA "chr5:87955638-87955864" "Island" "LOC645323" "NR_015436" "Body" "" "RDMR" "" "5:87991289-87991666" "" "" "" -0.5793286755397 -0.609736069892473 -5.29165250923668 7.86690533146381e-07 0.000389832130435805 5.61532141489118 "DOWN"
"cg06232130" "chr2" 157177008 "+" "cg06232130" NA NA NA NA NA NA "chr2:157176251-157177346" "Island" "" "" "" "" "" "TRUE" "2:156884498-156885665" "2:157176288-157177199" "Unclassified_Cell_type_specific" "TRUE" -0.684946635539683 -1.61739364516129 -5.29159796704424 7.86871360186956e-07 0.000389832130435805 5.61510897055683 "DOWN"
"cg05401069" "chr18" 21572634 "+" "cg05401069" NA NA NA NA NA NA "" "OpenSea" "TTC39C" "NM_153211" "TSS200" "" "" "TRUE" "" "18:21572543-21572968" "Promoter_Associated_Cell_type_specific" "" 0.675356442749514 0.580986709677419 5.29132152929009 7.87788476611849e-07 0.000389888643075201 5.61403225025563 "UP"
"cg13606495" "chr14" 101202747 "-" "cg13606495" NA NA NA NA NA NA "chr14:101200617-101200929" "S_Shore" "" "" "" "" "" "" "" "" "" "" 0.727143339961457 0.707525838709677 5.29030458530532 7.91171323078826e-07 0.000390994247072428 5.61007152102646 "UP"
"cg09388540" "chr2" 131669068 "-" "cg09388540" NA NA NA NA NA NA "" "OpenSea" "" "" "" "" "RDMR" "" "" "" "" "" 0.765749705463094 0.551679344086021 5.29007112272601 7.91949935897258e-07 0.000390994247072428 5.6091623012334 "UP"
"cg00435692" "chr15" 71999487 "+" "cg00435692" NA NA NA NA NA NA "" "OpenSea" "THSD4" "NM_024817" "Body" "" "" "TRUE" "" "" "" "" -0.559056517340759 1.32156270967742 -5.28976884263042 7.92959173405963e-07 0.000390994247072428 5.60798510249519 "DOWN"
"cg23733260" "chr3" 107381326 "+" "cg23733260" NA NA NA NA NA NA "" "OpenSea" "BBX;BBX" "NM_020235;NM_001142568" "5'UTR;5'UTR" "" "" "TRUE" "" "" "" "" -0.681427457746827 2.21927602150538 -5.28936010186312 7.94325857799738e-07 0.000390994247072428 5.60639335891344 "DOWN"
"cg05653018" "chr1" 201979533 "+" "cg05653018" NA NA NA NA NA NA "" "OpenSea" "ELF3;ELF3" "NM_004433;NM_001114309" "TSS200;TSS200" "" "" "TRUE" "" "1:201978372-201979625" "Unclassified" "TRUE" 0.616355304249794 -0.439695768817204 5.28921436925733 7.94813693131555e-07 0.000390994247072428 5.60582585335941 "UP"
"cg17050704" "chr2" 109329286 "+" "cg17050704" NA NA NA NA NA NA "" "OpenSea" "" "" "" "" "" "" "2:108695718-108695815" "" "" "" 0.733454354894978 0.509976709677419 5.28869310472473 7.96561010337861e-07 0.000390994247072428 5.60379603392586 "UP"
"cg11944462" "chr10" 102642752 "+" "cg11944462" NA NA NA NA NA NA "" "OpenSea" "" "" "" "" "" "TRUE" "10:102632519-102632777" "" "" "" -0.575751137907778 0.304206268817204 -5.28867890370784 7.96608665744771e-07 0.000390994247072428 5.60374073619525 "DOWN"
"cg24171992" "chr19" 18212279 "-" "cg24171992" NA NA NA NA NA NA "chr19:18209911-18210268" "S_Shelf" "MAST3" "NM_015016" "Body" "" "" "" "" "" "" "" 0.628955073513796 0.357246311827957 5.28842361961504 7.97465817455683e-07 0.000390994247072428 5.60274669153223 "UP"
"cg27328839" "chr10" 79679462 "+" "cg27328839" NA NA NA NA NA NA "" "OpenSea" "DLG5" "NM_004747" "Body" "" "" "TRUE" "" "" "" "TRUE" 0.899728851180758 1.29342399139785 5.28812728314923 7.9846193990246e-07 0.000390994247072428 5.60159282512397 "UP"
"cg14685796" "chr5" 50265660 "-" "cg14685796" NA NA NA NA NA NA "chr5:50265085-50265737" "Island" "" "" "" "" "" "TRUE" "5:50300853-50301689" "" "" "" -0.687918583017716 -1.08534647311828 -5.28809965992012 7.9855485621687e-07 0.000390994247072428 5.60148526829231 "DOWN"
"cg15512715" "chr14" 101539455 "+" "cg15512715" NA NA NA NA NA NA "" "OpenSea" "" "" "" "" "" "TRUE" "14:100609113-100609405" "" "" "" 0.571907458866319 0.394354413978495 5.28800273664894 7.98880960915176e-07 0.000390994247072428 5.60110787952147 "UP"
"cg27302190" "chr1" 1050210 "-" "cg27302190" NA NA NA NA NA NA "chr1:1050515-1050830" "N_Shore" "C1orf159" "NM_017891" "5'UTR" "" "" "" "1:1039973-1040171" "" "" "" 0.552904065682648 0.0712592569892473 5.28762983282909 8.0013683564307e-07 0.000391135127591478 5.59965594254409 "UP"
"cg03668982" "chr3" 23853015 "-" "cg03668982" NA NA NA NA NA NA "chr3:23851987-23852508" "S_Shore" "UBE2E1;UBE2E1" "NM_003341;NM_182666" "Body;Body" "" "RDMR" "" "" "" "" "" 0.721185034155281 1.56168458064516 5.2870837153046 8.01979550217843e-07 0.000391135127591478 5.59752967686835 "UP"
"cg09440270" "chr10" 94820086 "+" "cg09440270" NA NA NA NA NA NA "chr10:94820026-94823252" "Island" "CYP26C1" "NM_183374" "TSS1500" "" "" "" "10:94809776-94811385" "" "" "" -0.408945112497392 -0.136919599784946 -5.28698866925219 8.02300679347077e-07 0.000391135127591478 5.59715963413521 "DOWN"
"cg14480449" "chr14" 105933035 "+" "cg14480449" NA NA NA NA NA NA "chr14:105932793-105933036" "Island" "MTA1" "NM_004689" "Body" "" "" "" "14:105003839-105004515" "" "" "" 0.71558500808505 1.12651606451613 5.28696186540404 8.02391263410816e-07 0.000391135127591478 5.59705527935284 "UP"
"cg23697546" "chr12" 54424085 "+" "cg23697546" "rs7308105" 0.367123 NA NA NA NA "chr12:54424610-54425173" "N_Shore" "HOXC4;HOXC5;HOXC6;HOXC6" "NM_014620;NR_003084;NM_153693;NM_004503" "5'UTR;Body;3'UTR;3'UTR" "" "" "" "12:52710187-52710507" "12:54424046-54425649" "Unclassified_Cell_type_specific" "" -0.892153264780808 -0.729546064516129 -5.28594210564557 8.05845000746791e-07 0.000392424692078813 5.5930852762975 "DOWN"
"cg17781464" "chr12" 53320306 "+" "cg17781464" NA NA NA NA NA NA "" "OpenSea" "" "" "" "" "" "" "" "" "" "" 0.690890546504157 0.683262161290323 5.28547627806032 8.07427507677352e-07 0.000392500688108321 5.5912719055671 "UP"
"cg03001048" "chr1" 162136713 "-" "cg03001048" NA NA NA NA NA NA "" "OpenSea" "NOS1AP;NOS1AP" "NM_014697;NM_001164757" "Body;Body" "" "" "TRUE" "" "" "" "" 0.809819577799849 1.26490578494624 5.28532096815265 8.0795580116128e-07 0.000392500688108321 5.59066733450456 "UP"
"cg27493411" "chr7" 101555711 "-" "cg27493411" NA NA NA NA NA NA "chr7:101559402-101559625" "N_Shelf" "CUX1;CUX1;CUX1" "NM_181500;NM_181552;NM_001913" "Body;Body;Body" "" "" "TRUE" "" "" "" "" -0.456828887132771 1.27212967741935 -5.2851827214769 8.0842633778016e-07 0.000392500688108321 5.59012919279932 "DOWN"
"cg12784386" "chr17" 79031712 "-" "cg12784386" NA NA NA NA NA NA "" "OpenSea" "BAIAP2;BAIAP2;BAIAP2;BAIAP2" "NM_017450;NM_006340;NM_001144888;NM_017451" "Body;Body;Body;Body" "low-CpG:76645630-76646326" "" "" "" "" "" "TRUE" 0.626107975609024 0.69637864516129 5.28478428168379 8.09783968419391e-07 0.000392767067008227 5.58857825904488 "UP"
"cg20889395" "chr17" 48912556 "+" "cg20889395" NA NA NA NA NA NA "" "OpenSea" "WFIKKN2" "NM_175575" "TSS200" "" "" "TRUE" "17:46267446-46268031" "" "" "" -0.299154121005304 0.693439548387097 -5.28445010667106 8.10924345038769e-07 0.000392927645317827 5.58727752371651 "DOWN"
"cg09122096" "chr11" 102702285 "-" "cg09122096" "rs4754884" 0.406749 NA NA NA NA "" "OpenSea" "" "" "" "" "" "" "11:102207469-102207625" "11:102702143-102702792" "Unclassified_Cell_type_specific" "" -0.746052970495403 -0.77434881827957 -5.28371701584931 8.13431533654387e-07 0.000393435022467538 5.58442420658517 "DOWN"
"cg14644001" "chr6" 32116653 "-" "cg14644001" NA NA NA NA NA NA "chr6:32116590-32117229" "Island" "PRRT1" "NM_030651" "3'UTR" "" "RDMR" "" "6:32224481-32225389" "" "" "" -0.973655328161356 0.108225191397849 -5.28346109243851 8.14308582568049e-07 0.000393435022467538 5.58342815636503 "DOWN"
"cg21840976" "chr13" 79181285 "+" "cg21840976" "rs9601097" 0.334774 NA NA NA NA "chr13:79181327-79181614" "N_Shore" "" "" "" "" "CDMR" "" "13:78079188-78080269" "13:79181267-79181469" "Unclassified_Cell_type_specific" "" -0.436178101422498 -0.90582064516129 -5.28343369665346 8.14402522656239e-07 0.000393435022467538 5.58332153384515 "DOWN"
"cg00861695" "chr13" 24736455 "+" "cg00861695" NA NA NA NA NA NA "chr13:24734771-24735538" "S_Shore" "SPATA13;MIR2276;SPATA13" "NM_001166271;NR_031753;NM_153023" "5'UTR;TSS200;5'UTR" "" "RDMR" "" "" "" "" "" 0.781049548454253 1.30008340860215 5.28192497859035 8.19592315180398e-07 0.000395243241653147 5.57745014845331 "UP"
"cg07961015" "chr5" 1876215 "+" "cg07961015" NA NA NA NA NA NA "chr5:1874907-1879032" "Island" "" "" "" "" "" "TRUE" "5:1929168-1929216" "5:1876028-1876226" "Unclassified_Cell_type_specific" "" -0.72742225101212 0.364526124408602 -5.28187243212439 8.19773649970997e-07 0.000395243241653147 5.5772456722502 "DOWN"
"cg00751332" "chr18" 20714332 "-" "cg00751332" NA NA NA NA NA NA "chr18:20714968-20717071" "N_Shore" "CABLES1;CABLES1" "NM_001100619;NR_023359" "TSS1500;TSS200" "" "RDMR" "" "" "18:20714282-20714533" "Unclassified" "" 0.59473303722949 -0.502113786021505 5.28153372542966 8.2094344926935e-07 0.000395414579307203 5.57592767437999 "UP"
"cg02931410" "chr1" 28853697 "-" "cg02931410" NA NA NA NA NA NA "chr1:28857037-28857311" "N_Shelf" "SNHG3-RCC1;SNHG3-RCC1;SNHG3-RCC1;RCC1;RCC1;RCC1" "NR_030725;NR_030726;NM_001048199;NM_001269;NM_001048194;NM_001048195" "Body;Body;5'UTR;5'UTR;5'UTR;5'UTR" "" "" "" "" "" "" "" 0.823796040229635 1.16518110752688 5.28042917479708 8.24769619255543e-07 0.000395748288542953 5.57162987820917 "UP"
"cg26206948" "chr5" 172663731 "+" "cg26206948" NA NA NA NA NA NA "chr5:172663616-172664584" "Island" "NKX2-5;NKX2-5;NKX2-5" "NM_001166176;NM_001166175;NM_004387" "TSS1500;TSS1500;TSS1500" "" "RDMR" "TRUE" "5:172596200-172597114" "" "" "" -0.384843067396924 -0.0923796860215054 -5.28039130746831 8.24901100725297e-07 0.000395748288542953 5.57148254504485 "DOWN"
"cg21041775" "chr12" 54425418 "+" "cg21041775" NA NA NA NA NA NA "chr12:54427025-54428709" "N_Shore" "HOXC4;HOXC5;HOXC5" "NM_014620;NM_018953;NR_003084" "5'UTR;TSS1500;Body" "" "" "" "" "12:54424046-54425649" "Unclassified_Cell_type_specific" "TRUE" -0.730580110686229 -0.56570317311828 -5.28037114485319 8.24971116940623e-07 0.000395748288542953 5.57140409711822 "DOWN"
"cg06516865" "chr12" 11883921 "+" "cg06516865" NA NA NA NA NA NA "" "OpenSea" "ETV6" "NM_001987" "Body" "" "" "TRUE" "" "12:11883889-11883967" "Promoter_Associated_Cell_type_specific" "" 0.56342924578979 -1.09364602150538 5.28034329406183 8.25067840494701e-07 0.000395748288542953 5.57129573658681 "UP"
"cg26090075" "chr5" 150950000 "+" "cg26090075" NA NA NA NA NA NA "" "OpenSea" "FAT2" "NM_001447" "TSS1500" "" "" "TRUE" "" "" "" "" 0.501231214542988 0.118722692043011 5.2801579352393 8.25711859426773e-07 0.000395748288542953 5.57057455886073 "UP"
"cg20234959" "chr1" 236237760 "-" "cg20234959" NA NA "rs75363917" 0.028671 "rs75363917" 0.028671 "" "OpenSea" "" "" "" "" "" "" "" "" "" "" 0.992566795485329 1.48616180645161 5.27980886073039 8.26926034815082e-07 0.000395804467167866 5.56921644622847 "UP"
"cg17743250" "chr10" 94820927 "-" "cg17743250" NA NA NA NA NA NA "chr10:94820026-94823252" "Island" "CYP26C1" "NM_183374" "TSS200" "" "" "" "10:94809776-94811385" "10:94820882-94821041" "Unclassified_Cell_type_specific" "" -0.54806670885899 1.52699784946237 -5.27934691078534 8.28535506834471e-07 0.000395804467167866 5.56741925088128 "DOWN"
"cg03398865" "chr5" 1879554 "+" "cg03398865" NA NA NA NA NA NA "chr5:1879689-1879928" "N_Shore" "IRX4" "NM_016358" "Body" "" "" "" "5:1932498-1932928" "" "" "" -0.448965812750046 -0.25779435483871 -5.2792589342562 8.28842371571225e-07 0.000395804467167866 5.56707699141688 "DOWN"
"cg01482860" "chr12" 49735806 "-" "cg01482860" NA NA NA NA NA NA "chr12:49735719-49736875" "Island" "" "" "" "" "" "" "12:48021987-48023142" "" "" "TRUE" -0.430790833877549 0.984467461290323 -5.27891304802256 8.30049911207734e-07 0.000395804467167866 5.56573140167044 "DOWN"
"cg26458072" "chr10" 102279694 "+" "cg26458072" NA NA NA NA NA NA "chr10:102279162-102279730" "Island" "SEC31B" "NM_015490" "TSS200" "" "" "TRUE" "10:102269153-102269720" "" "" "" -0.358722035175991 -0.336932623655914 -5.27877010056529 8.30549464225057e-07 0.000395804467167866 5.56517531126393 "DOWN"
"cg09578155" "chr11" 68141470 "-" "cg09578155" NA NA NA NA NA NA "" "OpenSea" "LRP5" "NM_002335" "Body" "" "" "TRUE" "11:67897581-67898441" "11:68141400-68141529" "Unclassified_Cell_type_specific" "" -0.540970054766152 0.423460311827957 -5.2785708625549 8.31246224358551e-07 0.000395804467167866 5.56440025386385 "DOWN"
"cg11991903" "chr7" 157794519 "-" "cg11991903" NA NA NA NA NA NA "" "OpenSea" "PTPRN2;PTPRN2;PTPRN2" "NM_002847;NM_130842;NM_130843" "Body;Body;Body" "" "" "" "7:157487091-157487945" "" "" "TRUE" 0.677714768669957 0.588296398924731 5.27846031922901 8.31633054743287e-07 0.000395804467167866 5.56397023491699 "UP"
"cg02274366" "chr6" 123154275 "-" "cg02274366" "rs142751982" 0.0302 NA NA NA NA "" "OpenSea" "" "" "" "" "" "TRUE" "" "" "" "" 0.681743682262882 0.988765311827957 5.27825530965937 8.32350922280791e-07 0.000395804467167866 5.56317275001825 "UP"
"cg21281463" "chr19" 38423760 "-" "cg21281463" "rs1421677" 0.268886 NA NA NA NA "" "OpenSea" "SIPA1L3" "NM_015073" "5'UTR" "" "DMR" "TRUE" "" "" "" "" 0.646326000597268 -0.321812698924731 5.27782970073455 8.33843183103387e-07 0.000396089050706364 5.56151718741199 "UP"
"cg23928468" "chr2" 27433191 "-" "cg23928468" NA NA NA NA NA NA "chr2:27434432-27435720" "N_Shore" "SLC5A6;SLC5A6" "NM_021095;NR_028323" "5'UTR;Body" "" "CDMR" "" "" "" "" "" 0.691218751548956 0.457497096774194 5.27761953765009 8.34581017302581e-07 0.000396089050706364 5.56069970625209 "UP"
"cg16129213" "chr21" 33030780 "+" "cg16129213" NA NA NA NA NA NA "chr21:33031734-33032657" "N_Shore" "SOD1" "NM_000454" "TSS1500" "" "" "" "" "" "" "" 0.875734768101581 2.55451180645161 5.27701536764193 8.36705678023519e-07 0.00039670961635601 5.55834973199375 "UP"
"cg00232831" "chr2" 161113856 "+" "cg00232831" NA NA NA NA NA NA "" "OpenSea" "" "" "" "" "" "TRUE" "" "" "" "" 0.78601320383982 1.21592023763441 5.27654475178057 8.38364339337098e-07 0.000397108241092911 5.55651932543001 "UP"
"cg07830557" "chr19" 4374239 "+" "cg07830557" NA NA NA NA NA NA "chr19:4371729-4371952" "S_Shelf" "SH3GL1" "NM_003025" "Body" "" "RDMR" "" "" "" "" "" -0.572562752191694 -0.448639096774194 -5.27579231008021 8.41022966048213e-07 0.000397617197260202 5.55359296544097 "DOWN"
"cg27053542" "chr10" 34716303 "-" "cg27053542" "rs144529078" 0.0105 NA NA NA NA "" "OpenSea" "PARD3" "NM_019619" "Body" "" "" "TRUE" "" "" "" "" 0.66650405270927 0.481672655913979 5.27577710842089 8.41076763470784e-07 0.000397617197260202 5.55353384611164 "UP"
"cg13022679" "chr5" 140207498 "-" "cg13022679" NA NA NA NA NA NA "chr5:140207725-140208078" "N_Shore" "PCDHA2;PCDHA1;PCDHA1;PCDHA6;PCDHA5;PCDHA6;PCDHA3;PCDHA4;PCDHA6" "NM_018905;NM_031411;NM_018900;NM_031848;NM_018908;NM_018909;NM_018906;NM_018907;NM_031849" "Body;Body;Body;TSS200;Body;TSS200;Body;Body;TSS200" "" "" "" "" "" "" "" -0.975893545456829 0.449718870967742 -5.27496506558613 8.43955414279406e-07 0.000397643801457738 5.55037593592834 "DOWN"
"cg08727218" "chr6" 87832318 "+" "cg08727218" NA NA NA NA NA NA "chr6:87832219-87832610" "Island" "" "" "" "" "" "" "6:87888786-87889329" "" "" "" -0.379107740350066 0.832605474193548 -5.27493425966775 8.44064809236757e-07 0.000397643801457738 5.55025614139726 "DOWN"
"cg10657965" "chr7" 101888125 "-" "cg10657965" NA NA NA NA NA NA "chr7:101891665-101892634" "N_Shelf" "CUX1;CUX1;CUX1" "NM_181500;NM_181552;NM_001913" "Body;Body;Body" "" "" "" "" "" "" "" 0.779892700294938 0.68753411827957 5.27475227166612 8.44711350260947e-07 0.000397643801457738 5.54954845468474 "UP"
"cg17126250" "chr7" 106759732 "+" "cg17126250" NA NA NA NA NA NA "" "OpenSea" "PRKAR2B" "NM_002736" "Body" "" "" "TRUE" "" "" "" "" 0.635519631453305 0.859368924731183 5.27442035538836 8.4589178282988e-07 0.000397643801457738 5.54825778277869 "UP"
"cg06645921" "chr12" 8025394 "+" "cg06645921" NA NA NA NA NA NA "chr12:8025364-8025908" "Island" "SLC2A14" "NM_153449" "5'UTR" "" "" "" "12:7916632-7917175" "" "" "" -0.678215661358435 -1.10356934408602 -5.27402875731858 8.47286543762416e-07 0.000397643801457738 5.54673508965203 "DOWN"
"cg00545232" "chr13" 93923232 "-" "cg00545232" NA NA NA NA NA NA "" "OpenSea" "GPC6" "NM_005708" "Body" "" "" "TRUE" "" "" "" "" 0.462112229096192 -0.330307533333333 5.2740237064287 8.47304548282538e-07 0.000397643801457738 5.54671545011402 "UP"
"cg04150495" "chr20" 26190328 "+" "cg04150495" "rs138397974" 0.0298 NA NA NA NA "chr20:26188638-26190348" "Island" "MIR663" "NR_030386" "TSS1500" "high-CpG:26138209-26138416" "" "" "20:26136661-26138481" "20:26189706-26190641" "Unclassified" "" -0.761625076506491 -0.759640333333333 -5.27392313513158 8.47663125005239e-07 0.000397643801457738 5.54632439752806 "DOWN"
"cg26843612" "chr6" 16636157 "+" "cg26843612" NA NA NA NA NA NA "" "OpenSea" "ATXN1;ATXN1" "NM_001128164;NM_000332" "5'UTR;5'UTR" "" "" "TRUE" "" "" "" "" 0.819061566496398 1.16457825806452 5.27320762616792 8.50218487602237e-07 0.000397643801457738 5.54354238715169 "UP"
"cg22220936" "chr12" 22484157 "-" "cg22220936" NA NA NA NA NA NA "chr12:22486835-22488666" "N_Shelf" "ST8SIA1" "NM_003034" "Body" "" "" "" "" "12:22484136-22484331" "Unclassified_Cell_type_specific" "" 0.702346358929856 1.92498088172043 5.2731501491813 8.5042408708544e-07 0.000397643801457738 5.54331891617225 "UP"
"cg09137630" "chr19" 47618017 "+" "cg09137630" "rs7247643" 0.023372 NA NA NA NA "chr19:47615253-47617101" "S_Shore" "ZC3H4" "NM_015168" "TSS1500" "" "" "" "" "" "" "" 0.592375080086948 -0.840120397849462 5.27306939858537 8.50713020173474e-07 0.000397643801457738 5.5430049593519 "UP"
"cg24080008" "chr1" 38600199 "+" "cg24080008" NA NA NA NA NA NA "" "OpenSea" "" "" "" "" "" "TRUE" "1:38372699-38372827" "" "" "" -0.525994729305648 0.154943591397849 -5.27306024101646 8.5074579286231e-07 0.000397643801457738 5.54296935505129 "DOWN"
"cg11699334" "chr12" 109195889 "+" "cg11699334" NA NA NA NA NA NA "" "OpenSea" "SSH1;SSH1;SSH1" "NM_001161331;NM_001161330;NM_018984" "Body;Body;Body" "" "RDMR" "TRUE" "" "" "" "TRUE" -0.577534196364238 1.49399621505376 -5.2726908854286 8.5206865568444e-07 0.000397643801457738 5.54153334049061 "DOWN"
"cg18544365" "chr19" 10928178 "-" "cg18544365" NA NA NA NA NA NA "" "OpenSea" "MIR199A1;DNM2;DNM2;DNM2;DNM2" "NR_029586;NM_004945;NM_001005361;NM_001005362;NM_001005360" "TSS200;Body;Body;Body;Body" "" "" "" "19:10789078-10789559" "" "" "TRUE" -0.46045578338881 1.31176110752688 -5.27224011649026 8.53685830365062e-07 0.000397643801457738 5.53978087040765 "DOWN"
"cg12158737" "chr3" 127794706 "+" "cg12158737" NA NA NA NA NA NA "chr3:127794369-127796136" "Island" "" "" "" "" "" "" "3:129277060-129278747" "3:127794091-127794940" "Promoter_Associated" "" -0.874974887501512 -0.61045556344086 -5.27218172983176 8.53895517330785e-07 0.000397643801457738 5.53955388425616 "DOWN"
"cg08866695" "chr12" 109596187 "+" "cg08866695" NA NA NA NA NA NA "chr12:109592315-109592633" "S_Shelf" "ACACB" "NM_001093" "Body" "" "" "" "" "" "" "" -0.602621176380132 0.540439709677419 -5.27216833780669 8.53943619891807e-07 0.000397643801457738 5.539501821104 "DOWN"
"cg20050828" "chr12" 131303094 "-" "cg20050828" NA NA NA NA NA NA "chr12:131303093-131303836" "Island" "STX2;STX2" "NM_001980;NM_194356" "Body;Body" "" "" "TRUE" "" "12:131302803-131304615" "Promoter_Associated" "TRUE" 0.498371081665248 0.0490988043010753 5.27195577617203 8.54707471015184e-07 0.000397643801457738 5.53867547068265 "UP"
"cg03078586" "chr19" 49469953 "+" "cg03078586" NA NA NA NA NA NA "chr19:49468372-49469376" "S_Shore" "FTL" "NM_000146" "Body" "low-CpG:54161763-54161857" "" "" "" "" "" "" -0.423017885055999 1.96689268817204 -5.27185498310638 8.55069909621608e-07 0.000397643801457738 5.53828363559539 "DOWN"
"cg17849569" "chr6" 28058911 "+" "cg17849569" "rs35902873" 0.033333 NA NA NA NA "" "OpenSea" "ZSCAN12L1" "NR_024063" "TSS200" "" "" "" "6:28166768-28167188" "" "" "" -0.350690558189173 0.0667863548387097 -5.27143937860202 8.56565957381486e-07 0.000397643801457738 5.53666800575581 "DOWN"
"cg20221707" "chr17" 48348059 "-" "cg20221707" "rs62060065" 0.124204 NA NA NA NA "chr17:48350422-48350832" "N_Shelf" "TMEM92" "NM_001168215" "TSS1500" "" "" "" "" "17:48346918-48348327" "Unclassified" "" -0.496699663582714 1.08671224731183 -5.27119548646556 8.57445085507287e-07 0.000397643801457738 5.5357199250546 "DOWN"
"cg12172441" "chr6" 28176163 "-" "cg12172441" NA NA NA NA NA NA "chr6:28175282-28175605" "S_Shore" "" "" "" "" "" "" "6:28284083-28284210" "" "" "" -0.978477729166207 0.391545516129032 -5.27064533914477 8.59431376275488e-07 0.000397643801457738 5.53358142376272 "DOWN"
"cg16846653" "chr12" 22094034 "+" "cg16846653" NA NA NA NA NA NA "chr12:22093954-22095357" "Island" "" "" "" "" "" "" "" "12:22093954-22095703" "Unclassified_Cell_type_specific" "" -1.39675689353631 -1.43465491505376 -5.27062333686711 8.5951090838412e-07 0.000397643801457738 5.5334959001754 "DOWN"
"cg01022219" "chr18" 13641735 "-" "cg01022219" NA NA NA NA NA NA "chr18:13641584-13642415" "Island" "C18orf1;C18orf1;C18orf1;C18orf1;C18orf1;C18orf1" "NM_001003675;NM_181481;NM_181482;NM_004338;NM_001003674;NM_181483" "Body;Body;Body;Body;Body;Body" "" "" "" "18:13631601-13632706" "" "" "TRUE" -0.470650409015543 0.632531053763441 -5.27034172069113 8.605295084621e-07 0.000397643801457738 5.53240126508616 "DOWN"
"cg11766676" "chr10" 1502481 "+" "cg11766676" NA NA NA NA NA NA "chr10:1506344-1506708" "N_Shelf" "ADARB2" "NM_018702" "Body" "" "" "" "10:1492408-1492817" "" "" "" 0.65357024882477 0.0882712021505376 5.27011369196126 8.61355148860549e-07 0.000397643801457738 5.531514945338 "UP"
"cg02933228" "chr11" 64611087 "+" "cg02933228" NA NA NA NA NA NA "chr11:64611714-64612634" "N_Shore" "CDC42BPG" "NM_017525" "Body" "" "" "TRUE" "" "11:64610375-64613007" "Promoter_Associated" "" 0.427798482503415 0.219212460741935 5.26994905122279 8.61951757349562e-07 0.000397643801457738 5.5308750193382 "UP"
"cg11511795" "chr4" 10463749 "-" "cg11511795" "rs34422255" 0.260711 NA NA NA NA "chr4:10462832-10463689" "S_Shore" "" "" "" "" "" "" "4:10071955-10072915" "" "" "" -0.561022378317165 -0.49565776344086 -5.26987732379666 8.62211802346796e-07 0.000397643801457738 5.53059623226283 "DOWN"
"cg04078410" "chr5" 77269250 "-" "cg04078410" NA NA NA NA NA NA "chr5:77268350-77268787" "S_Shore" "" "" "" "" "" "" "5:77304933-77305120" "" "" "" -0.717995540082235 -0.805129505376344 -5.26970882096499 8.6282300475078e-07 0.000397643801457738 5.52994131046055 "DOWN"
"cg18009710" "chr5" 154092619 "+" "cg18009710" NA NA NA NA NA NA "" "OpenSea" "LARP1" "NM_015315" "1stExon" "" "" "TRUE" "" "" "" "" 0.467763868968841 -0.368727931182796 5.26936731720618 8.64063025413348e-07 0.000397643801457738 5.52861401743998 "UP"
"cg06518251" "chr11" 67776030 "-" "cg06518251" NA NA NA NA NA NA "" "OpenSea" "ALDH3B1" "NM_001161473" "TSS200" "low-CpG:67532592-67532618" "" "" "" "" "" "" 0.326417385329154 -1.43582817204301 5.26936661265535 8.64065585480717e-07 0.000397643801457738 5.52861127916965 "UP"
"cg19639898" "chr1" 147826639 "-" "cg19639898" NA NA NA NA NA NA "chr1:147826167-147826388" "S_Shore" "" "" "" "" "RDMR" "" "1:146293263-146293565" "" "" "" -0.540078988190233 -0.230587325806452 -5.26885572768362 8.65923900008605e-07 0.000397946468309264 5.52662575049953 "DOWN"
"cg11375547" "chr19" 55670466 "+" "cg11375547" NA NA NA NA NA NA "chr19:55672023-55673212" "N_Shore" "C19orf51;TNNI3" "NM_178837;NM_000363" "Body;TSS1500" "" "" "" "" "" "" "TRUE" -0.348934253057071 0.808417408602151 -5.26873528967065 8.66362555411383e-07 0.000397946468309264 5.52615768881416 "DOWN"
"cg01792666" "chr16" 30710912 "+" "cg01792666" NA NA NA NA NA NA "chr16:30709274-30710364" "S_Shore" "SRCAP" "NM_006662" "5'UTR" "" "" "" "" "16:30709076-30711071" "Unclassified" "" 0.260805465552879 -2.97872150537634 5.26849289590511 8.67246053109987e-07 0.000397975771018465 5.52521568387061 "UP"
"cg25827022" "chr17" 7287652 "+" "cg25827022" NA NA NA NA NA NA "chr17:7287198-7287940" "Island" "TNK1" "NM_003985" "Body" "" "" "TRUE" "17:7227824-7228621" "17:7286246-7288110" "Promoter_Associated" "TRUE" -0.759514771618125 -0.203230820107527 -5.26752397721431 8.70786461914318e-07 0.000398823581182301 5.52145043998291 "DOWN"
"cg15294115" "chr2" 114731902 "+" "cg15294115" "rs10864928" 0.362577 NA NA NA NA "" "OpenSea" "" "" "" "" "" "TRUE" "" "" "" "" 0.663791120957934 1.4657091827957 5.26751182953048 8.70830938908737e-07 0.000398823581182301 5.52140323604499 "UP"
"cg26649504" "chr12" 112196397 "+" "cg26649504" NA NA NA NA NA NA "" "OpenSea" "" "" "" "" "" "TRUE" "" "" "" "" 0.742454291574388 0.383913883870968 5.26731336553851 8.71557901008463e-07 0.000398823581182301 5.52063204503555 "UP"
"cg09606564" "chr17" 19290353 "+" "cg09606564" NA NA NA NA NA NA "" "OpenSea" "MFAP4" "NM_002404" "Body" "" "" "TRUE" "" "17:19290131-19290554" "Unclassified_Cell_type_specific" "TRUE" -0.592851289001258 -0.395897946236559 -5.26665193983836 8.73984953232001e-07 0.000399557610747246 5.5180619873905 "DOWN"
"cg15301694" "chr14" 31496854 "+" "cg15301694" NA NA NA NA NA NA "chr14:31494794-31496056" "S_Shore" "STRN3;AP4S1;STRN3;AP4S1" "NM_014574;NM_007077;NM_001083893;NM_001128126" "TSS1500;5'UTR;TSS1500;5'UTR" "" "" "" "" "" "" "" 0.799285511125119 2.14075774193548 5.26562472077339 8.77767368326499e-07 0.000400909304356477 5.51407092374249 "UP"
"cg11348165" "chr1" 27189270 "-" "cg11348165" NA NA NA NA NA NA "chr1:27189912-27190128" "N_Shore" "SFN" "NM_006142" "TSS1500" "" "" "" "" "1:27189212-27189557" "Unclassified_Cell_type_specific" "TRUE" 0.53947685998366 0.11035011827957 5.26511714160773 8.7964227671301e-07 0.000401388046101021 5.51209897127634 "UP"
"cg01384319" "chr2" 134766697 "+" "cg01384319" NA NA NA NA NA NA "chr2:134767365-134767691" "N_Shore" "" "" "" "" "" "" "" "" "" "" 0.592004038451815 -0.151572488172043 5.26455832071661 8.81710993379748e-07 0.00040195424208243 5.50992805836347 "UP"
"cg16345114" "chr5" 172306112 "+" "cg16345114" NA NA NA NA NA NA "" "OpenSea" "ERGIC1" "NM_001031711" "Body" "" "" "TRUE" "5:172238698-172238743" "" "" "" -0.686419961999665 1.13109660537634 -5.26409410791132 8.8343309509398e-07 0.000402361509254473 5.50812477106423 "DOWN"
"cg23089825" "chr1" 170630558 "-" "cg23089825" "rs74957993" 0.019114 NA NA NA NA "chr1:170630456-170630851" "Island" "" "" "" "" "CDMR" "" "1:168896672-168897683" "" "" "TRUE" -0.941189016284722 -0.841067537634409 -5.26365956709149 8.85048102777177e-07 0.000402506686215318 5.50643682296145 "DOWN"
"cg15947910" "chr4" 55708795 "+" "cg15947910" "rs871694" 0.49522 NA NA NA NA "" "OpenSea" "" "" "" "" "" "TRUE" "" "" "" "" 0.932528948354495 1.28079279569892 5.26356232146958 8.85409919585839e-07 0.000402506686215318 5.50605908802991 "UP"
"cg10490842" "chr22" 51016604 "-" "cg10490842" "rs73445517" 0.04897 NA NA NA NA "chr22:51016253-51017020" "Island" "CPT1B;CPT1B;CPT1B;CHKB-CPT1B;CPT1B;CPT1B;CPT1B;CPT1B" "NM_152246;NM_001145135;NM_001145137;NR_027928;NM_152245;NM_001145136;NM_004377;NM_001145134" "5'UTR;5'UTR;TSS200;Body;5'UTR;5'UTR;5'UTR;5'UTR" "" "" "" "22:49363077-49363870" "22:51016564-51016973" "Unclassified_Cell_type_specific" "TRUE" -0.417021223265902 0.548764165591398 -5.26208007615509 8.90942775215471e-07 0.000404446270452049 5.5003019949928 "DOWN"
"cg26362263" "chr6" 14664927 "-" "cg26362263" "rs7762112" 0.428998 NA NA NA NA "" "OpenSea" "" "" "" "" "" "TRUE" "" "6:14664397-14664982" "Unclassified_Cell_type_specific" "" 0.586225310228194 -0.59204812688172 5.26197332311533 8.91342560809397e-07 0.000404446270452049 5.49988739502004 "UP"
"cg22734058" "chr2" 238578491 "-" "cg22734058" NA NA NA NA NA NA "" "OpenSea" "LRRFIP1" "NM_001137550" "Body" "" "" "" "2:238243115-238243286" "" "" "TRUE" -0.592012305422567 1.66861064516129 -5.26057949975343 8.9657849844127e-07 0.000406262660799198 5.49447456359976 "DOWN"
"cg15777028" "chr12" 46657338 "-" "cg15777028" NA NA NA NA NA NA "chr12:46661054-46663408" "N_Shelf" "SLC38A1;SLC38A1" "NM_001077484;NM_030674" "5'UTR;5'UTR" "" "" "" "" "" "" "" 0.909776090050204 1.49543059139785 5.26046255442529 8.97019172289749e-07 0.000406262660799198 5.49402044723371 "UP"
"cg09889479" "chr16" 2082689 "+" "cg09889479" NA NA NA NA NA NA "chr16:2086420-2086892" "N_Shelf" "SLC9A3R2;SLC9A3R2" "NM_001130012;NM_004785" "Body;Body" "" "" "" "" "16:2082601-2082851" "Unclassified_Cell_type_specific" "TRUE" -0.526556087567484 -0.964447387096774 -5.2602014388153 8.9800387385572e-07 0.000406329596275338 5.49300651487985 "DOWN"
"cg02990330" "chr1" 43751504 "+" "cg02990330" NA NA NA NA NA NA "" "OpenSea" "C1orf210;C1orf210" "NM_001164829;NM_182517" "TSS1500;TSS1500" "" "" "" "" "" "" "TRUE" 0.693652021000663 0.318826870967742 5.25931988630049 9.01336141303981e-07 0.000406719060258643 5.48958357120057 "UP"
"cg06847624" "chr5" 176827671 "-" "cg06847624" "rs6869526" 0.023266 NA NA NA NA "chr5:176827081-176827754" "Island" "PFN3" "NM_001029886" "TSS200" "" "" "" "5:176759712-176760347" "" "" "" -0.710781283537014 -0.637041010752688 -5.25928650189374 9.01462571698347e-07 0.000406719060258643 5.48945395014858 "DOWN"
"cg20055965" "chr11" 92002443 "+" "cg20055965" NA NA NA NA NA NA "" "OpenSea" "" "" "" "" "" "TRUE" "" "" "" "" 0.638167132399305 1.18121207526882 5.25925610902194 9.01577687906205e-07 0.000406719060258643 5.48933594464991 "UP"
"cg06315439" "chr17" 47448633 "+" "cg06315439" NA NA NA NA NA NA "" "OpenSea" "" "" "" "" "" "TRUE" "" "" "" "" 0.60980504355267 -0.114297397849462 5.2586828859303 9.03751525499843e-07 0.000406719060258643 5.48711037498622 "UP"
"cg10541110" "chr17" 39215894 "-" "cg10541110" NA NA NA NA NA NA "" "OpenSea" "LOC730755;LOC730755" "NM_001165252;NM_001165252" "1stExon;3'UTR" "" "" "" "" "" "" "TRUE" -0.601380456468684 1.92329946236559 -5.25866134162623 9.03833327978314e-07 0.000406719060258643 5.48702673052573 "DOWN"
"cg27373387" "chr2" 10592414 "-" "cg27373387" NA NA NA NA NA NA "chr2:10587827-10589155" "S_Shelf" "" "" "" "" "" "" "" "" "" "TRUE" 0.879466448921585 1.35764759569892 5.25838569519511 9.04880580817232e-07 0.000406719060258643 5.48595656565471 "UP"
"cg06716698" "chr11" 12707595 "+" "cg06716698" NA NA NA NA NA NA "" "OpenSea" "TEAD1" "NM_021961" "5'UTR" "" "" "TRUE" "" "" "" "" 0.475388972110643 1.46278298924731 5.25813465886272 9.05835365962404e-07 0.000406719060258643 5.48498197204435 "UP"
"cg20268689" "chr2" 20431435 "-" "cg20268689" "rs116212293" 0.011729 NA NA NA NA "" "OpenSea" "" "" "" "" "" "TRUE" "" "" "" "TRUE" 0.6733148516616 0.062153247311828 5.25795299932865 9.06526899582021e-07 0.000406719060258643 5.48427673379572 "UP"
"cg25271976" "chr2" 9894165 "+" "cg25271976" NA NA NA NA NA NA "" "OpenSea" "" "" "" "" "DMR" "TRUE" "2:9811614-9812055" "" "" "" 0.63535076663896 0.728676410752688 5.25780032412461 9.07108496219802e-07 0.000406719060258643 5.48368402827521 "UP"
"cg24506604" "chr12" 52579502 "-" "cg24506604" NA NA NA NA NA NA "" "OpenSea" "KRT80;KRT80" "NM_001081492;NM_182507" "Body;Body" "" "" "" "" "" "" "" 0.589269920659711 0.614110225806452 5.25776483076256 9.07243755908579e-07 0.000406719060258643 5.48354623959181 "UP"
"cg16385298" "chr1" 225961744 "-" "cg16385298" NA NA NA NA NA NA "chr1:225965330-225965734" "N_Shelf" "" "" "" "" "" "" "" "" "" "" 0.837105071844843 2.34089161290323 5.2574694218547 9.08370278914921e-07 0.000406719060258643 5.48239945229828 "UP"
"cg03373887" "chr22" 44389424 "+" "cg03373887" NA NA NA NA NA NA "chr22:44392309-44392669" "N_Shelf" "SAMM50" "NM_015380" "Body" "" "" "TRUE" "" "22:44388281-44389874" "Gene_Associated" "" 0.453601732313366 -0.170012720430108 5.25732614622657 9.08917143923585e-07 0.000406719060258643 5.48184326360169 "UP"
"cg04862347" "chr14" 86001058 "-" "cg04862347" "rs28515968" 0.027802 NA NA NA NA "chr14:85999532-86000478" "S_Shore" "FLRT2" "NM_013231" "5'UTR" "" "" "" "14:85070687-85070941" "14:86000550-86001121" "Unclassified_Cell_type_specific" "" -1.31298558982644 -1.32973096774194 -5.25635437850651 9.12634766207404e-07 0.000407354748605039 5.47807111940118 "DOWN"
"cg01518607" "chr6" 27235891 "+" "cg01518607" NA NA NA NA NA NA "" "OpenSea" "" "" "" "" "" "" "6:27343794-27343873" "" "" "" -0.982184530129299 -0.311513923655914 -5.25634157734343 9.12683837806026e-07 0.000407354748605039 5.478021431113 "DOWN"
"cg09048251" "chr5" 77253974 "-" "cg09048251" NA NA NA NA NA NA "chr5:77253832-77254049" "Island" "" "" "" "" "" "" "5:77289589-77290021" "" "" "" -0.609993214247834 -0.226139709677419 -5.25629698053154 9.12854814056672e-07 0.000407354748605039 5.477848327082 "DOWN"
"cg06872673" "chr1" 43127922 "-" "cg06872673" NA NA NA NA NA NA "chr1:43123977-43124422" "S_Shelf" "PPIH" "NM_006347" "Body" "" "" "" "" "" "" "" 0.957794140928762 2.4741735483871 5.2557759541397 9.14854658927498e-07 0.000407717069310172 5.47582600231376 "UP"
"cg11865870" "chr5" 132103929 "-" "cg11865870" NA NA NA NA NA NA "" "OpenSea" "SEPT8;SEPT8;SEPT8;SEPT8" "NM_001098812;NM_001098813;NM_001098811;NM_015146" "Body;5'UTR;Body;Body" "" "" "TRUE" "" "" "" "TRUE" -0.326566228658145 2.21521290322581 -5.25561199539308 9.15484864273106e-07 0.000407717069310172 5.47518963039892 "DOWN"
"cg12503394" "chr7" 1596118 "-" "cg12503394" NA NA NA NA NA NA "" "OpenSea" "TMEM184A" "NM_001097620" "TSS200" "" "" "TRUE" "" "7:1594906-1596387" "Unclassified_Cell_type_specific" "" 0.485104161707995 -0.568707937634409 5.25541386621964 9.16246976420149e-07 0.000407717069310172 5.47442064687031 "UP"
"cg03874199" "chr2" 176964456 "-" "cg03874199" NA NA NA NA NA NA "chr2:176964062-176965509" "Island" "HOXD12" "NM_021193" "TSS200" "" "CDMR" "" "2:176672309-176673743" "" "" "" -0.632134379487855 -1.04033981612903 -5.25503332180552 9.17712497150952e-07 0.000407717069310172 5.47294371151847 "DOWN"
"cg10808934" "chr6" 109059268 "+" "cg10808934" NA NA NA NA NA NA "" "OpenSea" "" "" "" "" "" "TRUE" "" "" "" "TRUE" -0.533862047039308 1.4387176344086 -5.2546520203352 9.1918323264121e-07 0.000407717069310172 5.47146389392052 "DOWN"
"cg00019759" "chr1" 212687842 "-" "cg00019759" "rs750228" 0.257507 NA NA NA NA "chr1:212688031-212688448" "N_Shore" "" "" "" "" "" "TRUE" "1:210754223-210755260" "" "" "TRUE" -0.520218683252953 0.0897696488172043 -5.25390024154306 9.22089709122119e-07 0.000407717069310172 5.46854643102796 "DOWN"
"cg01934781" "chr12" 12223947 "+" "cg01934781" NA NA NA NA NA NA "" "OpenSea" "BCL2L14;BCL2L14;BCL2L14;BCL2L14" "NM_138723;NM_030766;NM_138723;NM_138722" "5'UTR;TSS1500;1stExon;TSS1500" "" "" "" "" "" "" "" 0.645534761662548 -0.216621889247312 5.25359298292273 9.23280197380762e-07 0.000407717069310172 5.46735410094395 "UP"
"cg08527161" "chr11" 126294215 "+" "cg08527161" "rs3802815" 0.388862 NA NA NA NA "" "OpenSea" "KIRREL3" "NM_032531" "3'UTR" "" "" "" "" "11:126294155-126294309" "Unclassified_Cell_type_specific" "" -0.435337481490516 1.1708613655914 -5.25343326434157 9.23899628317326e-07 0.000407717069310172 5.4667343206067 "DOWN"
"cg20790998" "chr1" 68290436 "+" "cg20790998" NA NA NA NA NA NA "" "OpenSea" "GNG12" "NM_018841" "5'UTR" "" "" "TRUE" "" "" "" "" 0.668114899500661 1.7759535483871 5.25338768348233 9.24076477485837e-07 0.000407717069310172 5.46655744806026 "UP"
"cg03004417" "chr11" 61357547 "-" "cg03004417" NA NA NA NA NA NA "chr11:61355038-61355363" "S_Shelf" "" "" "" "" "" "" "" "" "" "" 0.915042802076124 2.07163870967742 5.25303541516531 9.25444360342604e-07 0.000407717069310172 5.46519052862051 "UP"
"cg26221111" "chr5" 10310759 "-" "cg26221111" NA NA NA NA NA NA "chr5:10307520-10307913" "S_Shelf" "" "" "" "" "" "" "" "" "" "TRUE" 0.627023830729788 -0.0391004623655914 5.25293058833004 9.25851792549748e-07 0.000407717069310172 5.46478377451464 "UP"
"cg18586212" "chr5" 146218708 "-" "cg18586212" NA NA NA NA NA NA "" "OpenSea" "PPP2R2B;PPP2R2B;PPP2R2B;PPP2R2B;PPP2R2B;PPP2R2B;PPP2R2B" "NM_181674;NM_001127381;NM_181677;NM_181676;NM_181675;NM_004576;NM_181678" "Body;Body;Body;Body;Body;Body;Body" "" "" "TRUE" "" "" "" "" 0.646229215327779 0.59394954516129 5.25243053657933 9.27797767577077e-07 0.000407717069310172 5.46284350809546 "UP"
"cg00530638" "chr5" 98108543 "-" "cg00530638" NA NA NA NA NA NA "chr5:98108678-98110307" "N_Shore" "RGMB" "NM_001012761" "Body" "" "RDMR" "" "" "5:98108467-98109699" "Unclassified" "" 0.587670421867045 -1.96197741935484 5.25242270615889 9.27828271814494e-07 0.000407717069310172 5.46281312580345 "UP"
"cg14905600" "chr10" 134226361 "+" "cg14905600" "rs7898069" 0.170698 NA NA NA NA "" "OpenSea" "PWWP2B;PWWP2B" "NM_138499;NM_001098637" "3'UTR;Body" "" "" "" "10:134076340-134076608" "" "" "TRUE" 0.917607358494824 2.84109956989247 5.25232220956018 9.28219854108129e-07 0.000407717069310172 5.46242319775451 "UP"
"cg04996277" "chr5" 113699342 "-" "cg04996277" NA NA NA NA NA NA "chr5:113696516-113699195" "S_Shore" "KCNN2" "NM_021614" "Body" "" "DMR" "" "5:113724370-113727338" "" "" "" -0.623890436490868 -1.00982646236559 -5.25219113222087 9.28730836318189e-07 0.000407717069310172 5.4619146219074 "DOWN"
"cg00741609" "chr10" 102893925 "+" "cg00741609" NA NA NA NA NA NA "chr10:102893660-102895059" "Island" "TLX1" "NM_005521" "Body" "" "" "TRUE" "10:102883630-102884700" "10:102893905-102894824" "Unclassified_Cell_type_specific" "" -0.645061606730329 -1.04064086021505 -5.25201743390447 9.29408392823864e-07 0.000407717069310172 5.46124068825558 "DOWN"
"cg24527098" "chr6" 28697846 "+" "cg24527098" NA NA NA NA NA NA "" "OpenSea" "" "" "" "" "" "" "6:28805742-28805992" "" "" "" -0.781770853910644 -1.04347186021505 -5.2518695467731 9.29985646915326e-07 0.000407717069310172 5.4606669088253 "DOWN"
"cg09683258" "chr17" 70429180 "-" "cg09683258" NA NA NA NA NA NA "" "OpenSea" "" "" "" "" "" "TRUE" "" "" "" "" 0.574985146950766 -0.761248258064516 5.2512418217208 9.32439777830012e-07 0.000407717069310172 5.45823152564439 "UP"
"cg16521605" "chr19" 46363340 "+" "cg16521605" NA NA NA NA NA NA "chr19:46366202-46366605" "N_Shelf" "SYMPK" "NM_004819" "5'UTR" "" "" "" "" "" "" "" 0.791401157120557 1.18113748817204 5.2511589825288 9.32764115582637e-07 0.000407717069310172 5.45791014601294 "UP"
"cg07814661" "chr11" 74154543 "+" "cg07814661" NA NA NA NA NA NA "" "OpenSea" "" "" "" "" "" "TRUE" "" "" "" "" 0.726058571931777 0.92460635483871 5.25111020210004 9.32955155711736e-07 0.000407717069310172 5.45772090064232 "UP"
"cg21157873" "chr1" 151486487 "-" "cg21157873" NA NA NA NA NA NA "chr1:151483573-151483902" "S_Shelf" "CGN" "NM_020770" "5'UTR" "" "" "" "" "1:151486486-151486653" "Unclassified_Cell_type_specific" "" 0.980039575814341 0.206116505376344 5.250686805442 9.34614923832079e-07 0.000407717069310172 5.45607835715422 "UP"
"cg12620035" "chr7" 73247613 "-" "cg12620035" NA NA NA NA NA NA "chr7:73245434-73246045" "S_Shore" "" "" "" "" "" "" "" "" "" "" 0.912425928080242 0.592714447311828 5.25021524429931 9.3646690195843e-07 0.000407717069310172 5.45424904370809 "UP"
"cg01541650" "chr6" 157505968 "-" "cg01541650" NA NA NA NA NA NA "" "OpenSea" "ARID1B;ARID1B;ARID1B" "NM_017519;NM_175863;NM_020732" "Body;Body;Body" "" "" "" "6:157547660-157547689" "" "" "" 0.841109914226432 1.46963365591398 5.25012863004377 9.36807454979379e-07 0.000407717069310172 5.45391305287342 "UP"
"cg23895722" "chr11" 128776112 "+" "cg23895722" NA NA NA NA NA NA "" "OpenSea" "C11orf45;KCNJ5" "NM_145013;NM_000890" "TSS1500;5'UTR" "low-CpG:128281319-128281382" "" "" "" "11:128774794-128776230" "Unclassified" "TRUE" 0.550519329980341 0.363769988172043 5.25012684638867 9.36814469290744e-07 0.000407717069310172 5.45390613381455 "UP"
"cg23095451" "chr4" 83437412 "-" "cg23095451" NA NA NA NA NA NA "" "OpenSea" "TMEM150C" "NM_001080506" "5'UTR" "" "" "TRUE" "" "" "" "" 0.386546692279293 -0.270370116021505 5.25011177553249 9.3687373822369e-07 0.000407717069310172 5.45384767180973 "UP"
"cg07713192" "chr7" 100757628 "-" "cg07713192" NA NA "rs139086121" 0.0252 "rs139086121" 0.0252 "" "OpenSea" "" "" "" "" "DMR" "" "" "" "" "" 0.38510725802097 -0.000774396774193547 5.24980787367241 9.38069671382228e-07 0.000407717069310172 5.45266881177723 "UP"
"cg10806197" "chr14" 27429693 "-" "cg10806197" NA NA NA NA NA NA "" "OpenSea" "" "" "" "" "" "TRUE" "" "" "" "" 0.478843726671706 -0.649661967741936 5.24950426995368 9.39265921972489e-07 0.000407717069310172 5.45149114386588 "UP"
"cg24047802" "chr1" 223936343 "-" "cg24047802" NA NA NA NA NA NA "chr1:223936342-223937044" "Island" "CAPN2;CAPN2" "NM_001748;NM_001146068" "Body;Body" "" "" "TRUE" "" "" "" "TRUE" -0.412330966032491 0.662510844086021 -5.24945186224107 9.39472568254792e-07 0.000407717069310172 5.45128785983479 "DOWN"
"cg15485859" "chr1" 207206447 "-" "cg15485859" NA NA NA NA NA NA "" "OpenSea" "C1orf116;C1orf116" "NM_023938;NM_001083924" "TSS1500;TSS1500" "" "" "TRUE" "" "" "" "" 0.864007640160371 0.746592097849462 5.24906614162881 9.40994852705484e-07 0.000407717069310172 5.44979172258779 "UP"
"cg14231297" "chr19" 58629901 "+" "cg14231297" "rs8109359" 0.318347 NA NA NA NA "chr19:58629309-58630241" "Island" "ZSCAN18;ZSCAN18" "NR_027135;NM_001145542" "TSS200;TSS200" "" "" "" "19:63321081-63322053" "" "" "" -0.647603761784473 -0.592162152688172 -5.24898308500887 9.41322959340573e-07 0.000407717069310172 5.44946956919795 "DOWN"
"cg07986666" "chr12" 53298383 "-" "cg07986666" NA NA NA NA NA NA "chr12:53297442-53297824" "S_Shore" "KRT8" "NM_002273" "Body" "" "" "TRUE" "12:51584554-51584956" "" "" "" 0.687425968703491 0.581281176344086 5.24896344769687 9.41400550873395e-07 0.000407717069310172 5.4493934019486 "UP"
"cg16052920" "chr5" 73795523 "-" "cg16052920" "rs298377" 0.222781 NA NA NA NA "" "OpenSea" "" "" "" "" "" "TRUE" "" "" "" "" 0.756340239584739 1.24646665591398 5.24891511674327 9.41591544219528e-07 0.000407717069310172 5.44920594129518 "UP"
"cg16152136" "chr8" 102015912 "-" "cg16152136" NA NA NA NA NA NA "" "OpenSea" "" "" "" "" "" "TRUE" "" "" "" "" 0.801801863627838 0.0462502935483871 5.2488042869341 9.42029662448876e-07 0.000407717069310172 5.44877607053426 "UP"
"cg15228639" "chr15" 42289939 "-" "cg15228639" NA NA NA NA NA NA "" "OpenSea" "PLA2G4E" "NM_001080490" "Body" "" "" "" "" "" "" "" 0.496029748789053 -0.0931860987096774 5.24875644755912 9.42218836539597e-07 0.000407717069310172 5.44859051949693 "UP"
"cg01902036" "chr7" 80551401 "+" "cg01902036" NA NA NA NA NA NA "chr7:80548306-80548726" "S_Shelf" "" "" "" "" "CDMR" "" "" "" "" "" 0.899097154824903 2.06100535591398 5.24831798811456 9.43954394324129e-07 0.000408104350754316 5.44688994053356 "UP"
"cg06850787" "chr2" 716357 "-" "cg06850787" NA NA NA NA NA NA "" "OpenSea" "" "" "" "" "" "TRUE" "2:706344-706390" "" "" "" -0.819111732394168 1.27379014623656 -5.24810399612251 9.44802575507511e-07 0.000408107640604807 5.44605999272353 "DOWN"
"cg01205831" "chr9" 130699236 "-" "cg01205831" NA NA NA NA NA NA "chr9:130699759-130700266" "N_Shore" "DPM2" "NM_003863" "Body" "" "" "" "" "9:130699171-130699396" "Promoter_Associated" "" 0.423253342091609 -0.990873688172043 5.24766215604194 9.46556216810657e-07 0.000408366353910206 5.44434641351422 "UP"
"cg10841756" "chr1" 161059267 "+" "cg10841756" NA NA NA NA NA NA "" "OpenSea" "PVRL4;PVRL4" "NM_030916;NM_030916" "5'UTR;1stExon" "" "" "" "" "" "" "" 0.518826199568751 0.0180193601075269 5.24752940338063 9.47083727081703e-07 0.000408366353910206 5.44383157636127 "UP"
"cg03795574" "chr15" 99256874 "-" "cg03795574" NA NA NA NA NA NA "" "OpenSea" "IGF1R" "NM_000875" "Body" "" "" "TRUE" "" "15:99256720-99257055" "Unclassified_Cell_type_specific" "" 0.813920705107426 0.0861427634408602 5.24674544603706 9.50204752022632e-07 0.000408887902645412 5.44079139676606 "UP"
"cg03803818" "chr12" 110637414 "-" "cg03803818" NA NA NA NA NA NA "" "OpenSea" "IFT81;IFT81" "NM_001143779;NM_014055" "Body;Body" "" "" "TRUE" "" "" "" "" -0.47590931715531 1.78130731182796 -5.24657273623164 9.50893680504954e-07 0.000408887902645412 5.4401216616094 "DOWN"
"cg02247863" "chr22" 50983415 "-" "cg02247863" NA NA NA NA NA NA "chr22:50984972-50988141" "N_Shore" "" "" "" "" "" "" "" "" "" "" 0.526229401440853 0.229625958064516 5.24648135706916 9.51258383761751e-07 0.000408887902645412 5.43976731558952 "UP"
"cg19383974" "chr1" 33463643 "+" "cg19383974" NA NA NA NA NA NA "" "OpenSea" "" "" "" "" "" "TRUE" "" "" "" "" -0.393148375960363 0.417069182795699 -5.24635886209803 9.51747487869911e-07 0.000408887902645412 5.43929231514552 "DOWN"
"cg04415798" "chr14" 37128586 "+" "cg04415798" NA NA NA NA NA NA "chr14:37126786-37128274" "S_Shore" "PAX9" "NM_006194" "5'UTR" "" "RDMR" "" "14:36198176-36198571" "" "" "" -0.698028922124422 0.171933762365591 -5.24616946721836 9.52504197408017e-07 0.000408887902645412 5.43855790741882 "DOWN"
"cg04245374" "chr1" 168150977 "+" "cg04245374" NA NA NA NA NA NA "chr1:168147963-168148637" "S_Shelf" "TIPRL;TIPRL" "NM_001031800;NM_152902" "Body;Body" "" "" "" "" "" "" "" 1.09602484642915 2.82431204301075 5.24584591592714 9.53798277619924e-07 0.000408921544924248 5.4373033196899 "UP"
"cg07814541" "chr5" 71329680 "+" "cg07814541" NA NA NA NA NA NA "" "OpenSea" "" "" "" "" "" "TRUE" "" "" "" "" 0.447305596872536 0.893936483870968 5.24572881412038 9.54267063222274e-07 0.000408921544924248 5.43684926104111 "UP"
"cg01952226" "chr8" 102507382 "-" "cg01952226" NA NA NA NA NA NA "chr8:102505512-102506430" "S_Shore" "GRHL2" "NM_024915" "Body" "" "RDMR" "" "" "" "" "" 0.970659613090623 0.0449098817204301 5.24523964272016 9.5622776701629e-07 0.000409400401780964 5.43495257134529 "UP"
"cg02470179" "chr3" 31580476 "+" "cg02470179" "rs75671907" 0.018679 NA NA NA NA "" "OpenSea" "STT3B" "NM_178862" "Body" "" "" "TRUE" "" "" "" "" 1.04610799272621 1.94404337634409 5.24483166316433 9.57866048978628e-07 0.000409740494424415 5.43337076178538 "UP"
"cg23613317" "chr5" 154092109 "-" "cg23613317" NA NA NA NA NA NA "" "OpenSea" "LARP1" "NM_015315" "TSS1500" "" "" "TRUE" "" "" "" "" 0.784583670681885 0.606115139784946 5.24416520860047 9.60548168469738e-07 0.000410526111241267 5.43078693697475 "UP"
"cg10056813" "chr1" 1108860 "+" "cg10056813" NA NA NA NA NA NA "chr1:1109314-1110145" "N_Shore" "TTLL10" "NM_001130045" "TSS1500" "" "" "TRUE" "1:1098436-1098832" "1:1108800-1109567" "Unclassified_Cell_type_specific" "" -0.292380712651946 1.07060204301075 -5.24094759642883 9.73600983731787e-07 0.000415010730503256 5.41831476724607 "DOWN"
"cg17889586" "chr19" 50794207 "-" "cg17889586" NA NA NA NA NA NA "" "OpenSea" "MYH14;MYH14;MYH14" "NM_001145809;NM_001077186;NM_024729" "Body;Body;Body" "low-CpG:55485957-55486062" "" "" "" "" "" "" -0.343068333902311 0.687569483870968 -5.24094369429528 9.73616918244561e-07 0.000415010730503256 5.41829964415518 "DOWN"
"cg01711322" "chr1" 200842126 "+" "cg01711322" NA NA NA NA NA NA "chr1:200842196-200843388" "N_Shore" "GPR25" "NM_005298" "TSS200" "" "" "" "" "1:200841759-200842250" "Unclassified_Cell_type_specific" "" -0.414040864436525 1.52881043010753 -5.24080906656066 9.74166831986984e-07 0.000415010730503256 5.4177778851372 "DOWN"
"cg09309024" "chr16" 29837267 "+" "cg09309024" NA NA NA NA NA NA "" "OpenSea" "MVP;MVP" "NM_017458;NM_005115" "5'UTR;5'UTR" "" "" "TRUE" "" "" "" "TRUE" -0.366657658929398 0.880536946236559 -5.24073721922372 9.74460430995963e-07 0.000415010730503256 5.41749943872896 "DOWN"
"cg20481312" "chr15" 59157579 "+" "cg20481312" NA NA NA NA NA NA "chr15:59157045-59157594" "Island" "" "" "" "" "" "TRUE" "15:56944338-56944922" "15:59157110-59157644" "Unclassified_Cell_type_specific" "" -0.43830465324374 1.46862064516129 -5.23984930157841 9.78095992806156e-07 0.000416193989184314 5.41405845358861 "DOWN"
"cg08473330" "chr2" 63282883 "+" "cg08473330" NA NA NA NA NA NA "chr2:63282514-63283122" "Island" "OTX1" "NM_014562" "Body" "" "DMR" "TRUE" "2:63136019-63137105" "" "" "" -0.612048046776941 -0.439863138709677 -5.23951895765676 9.79451961950065e-07 0.000416406025350525 5.41277833566186 "DOWN"
"cg11283429" "chr13" 28549574 "-" "cg11283429" "rs9581955" 0.353209 NA NA NA NA "chr13:28549839-28550246" "N_Shore" "" "" "" "" "" "" "13:27447574-27447699" "" "" "" -0.544853387731947 -0.578507242473118 -5.23921571037075 9.80698325041463e-07 0.000416571133147446 5.4116032573189 "DOWN"
"cg24056293" "chr1" 230888672 "+" "cg24056293" NA NA "rs7543422" 0.314078 NA NA "" "OpenSea" "CAPN9;CAPN9" "NM_016452;NM_006615" "Body;Body" "" "" "TRUE" "" "" "" "" 0.913538320444046 1.26862221612903 5.23900516291107 9.81564598760006e-07 0.000416574642896126 5.41078741027235 "UP"
"cg03506028" "chr7" 35494689 "+" "cg03506028" NA NA NA NA NA NA "chr7:35494213-35494702" "Island" "" "" "" "" "" "TRUE" "7:35460754-35461360" "" "" "" -0.556687998739271 0.000775559139784948 -5.23847304377925 9.83757279169124e-07 0.000416906118499501 5.408725586796 "DOWN"
"cg06223539" "chr11" 70517374 "-" "cg06223539" "rs111402203" 0.010064 NA NA NA NA "" "OpenSea" "SHANK2" "NM_012309" "Body" "" "" "TRUE" "11:70194935-70195082" "" "" "" -0.986879411183723 -1.44532526344086 -5.23839893540277 9.8406303407625e-07 0.000416906118499501 5.40843844478713 "DOWN"
"cg15351950" "chr12" 24533168 "-" "cg15351950" NA NA NA NA NA NA "" "OpenSea" "SOX5" "NM_152989" "5'UTR" "" "" "TRUE" "" "" "" "" 0.665408486797659 1.43495386021505 5.23816244166083 9.85039376911487e-07 0.000416955918014865 5.40752213497065 "UP"
"cg13085507" "chr10" 75935875 "-" "cg13085507" NA NA NA NA NA NA "chr10:75936217-75936726" "N_Shore" "ADK;ADK" "NM_006721;NM_001123" "Body;TSS1500" "" "" "" "" "10:75935635-75937254" "Promoter_Associated" "" 0.521758265706222 -0.187956875268817 5.23761559826626 9.87300598603871e-07 0.000417426770779775 5.40540343903585 "UP"
"cg08467643" "chr3" 183890761 "-" "cg08467643" NA NA NA NA NA NA "chr3:183892455-183893184" "N_Shore" "DVL3" "NM_004423" "3'UTR" "" "" "" "" "3:183890754-183890865" "Unclassified_Cell_type_specific" "TRUE" -0.499193659203359 1.8236135483871 -5.23734795239974 9.88409175339132e-07 0.000417426770779775 5.4043665112791 "DOWN"
"cg17244218" "chr15" 42258950 "-" "cg17244218" NA NA NA NA NA NA "" "OpenSea" "EHD4" "NM_139265" "Body" "" "" "TRUE" "" "" "" "" 0.386574606359768 -1.48446956989247 5.23721107247867 9.88976595908552e-07 0.000417426770779775 5.40383621459497 "UP"
"cg19863456" "chr1" 9186001 "-" "cg19863456" NA NA NA NA NA NA "chr1:9188503-9189743" "N_Shelf" "GPR157" "NM_024980" "Body" "" "" "" "" "" "" "" 0.707104003536881 1.92769053763441 5.23668241263222 9.91171088938045e-07 0.000417426770779775 5.40178816239813 "UP"
"cg09230250" "chr11" 112676851 "+" "cg09230250" "rs685478" 0.000416 NA NA NA NA "" "OpenSea" "" "" "" "" "" "TRUE" "" "" "" "" 0.583033984851456 0.682312817204301 5.23654588803746 9.91738582365291e-07 0.000417426770779775 5.40125927754742 "UP"
"cg01282725" "chr12" 1645963 "-" "cg01282725" NA NA NA NA NA NA "" "OpenSea" "" "" "" "" "" "TRUE" "" "" "" "" 0.557356451796353 0.373361339784946 5.23598349462346 9.94079641574139e-07 0.000417426770779775 5.39908068879615 "UP"
"cg21106695" "chr14" 97370064 "-" "cg21106695" NA NA NA NA NA NA "" "OpenSea" "" "" "" "" "" "TRUE" "" "" "" "" 1.05444572487303 2.50496658064516 5.2359380526271 9.94269037454741e-07 0.000417426770779775 5.39890466182669 "UP"
"cg13873324" "chr1" 28189712 "-" "cg13873324" NA NA "rs12409289" 0.069641 NA NA "" "OpenSea" "" "" "" "" "" "TRUE" "" "1:28189134-28189783" "Unclassified_Cell_type_specific" "TRUE" -0.393066490280081 0.00495899462365591 -5.23583161561997 9.94712790116811e-07 0.000417426770779775 5.39849236389145 "DOWN"
"cg06194808" "chr7" 1596217 "+" "cg06194808" NA NA "rs73287493" 0.017841 "rs73287493" 0.017841 "" "OpenSea" "TMEM184A" "NM_001097620" "TSS200" "" "" "" "" "7:1594906-1596387" "Unclassified_Cell_type_specific" "" 0.502550514794734 0.519306268817204 5.23575600951644 9.95028121508921e-07 0.000417426770779775 5.39819949624167 "UP"
"cg16019434" "chr18" 76736785 "+" "cg16019434" NA NA NA NA NA NA "chr18:76737005-76741244" "N_Shore" "" "" "" "" "" "" "" "18:76736753-76737557" "Unclassified_Cell_type_specific" "" -0.669855893772867 0.104387116129032 -5.23572852244291 9.95142786440511e-07 0.000417426770779775 5.3980930229191 "DOWN"
"cg04243401" "chr14" 37128378 "+" "cg04243401" NA NA NA NA NA NA "chr14:37126786-37128274" "S_Shore" "PAX9" "NM_006194" "5'UTR" "" "RDMR" "" "" "" "" "" -0.573270214822358 -0.638815870967742 -5.23561675392198 9.95609172508567e-07 0.000417426770779775 5.39766008185843 "DOWN"
"cg12486913" "chr1" 159870915 "-" "cg12486913" NA NA NA NA NA NA "chr1:159869901-159870143" "S_Shore" "CCDC19" "NM_012337" "TSS1500" "" "RDMR" "" "" "" "" "" 0.841194993194094 0.249576439784946 5.23526803621581 9.97065670739699e-07 0.000417676745411711 5.39630933721704 "UP"
"cg21995304" "chr6" 10391237 "+" "cg21995304" "rs72836943" 0.092447 NA NA NA NA "chr6:10390038-10390565" "S_Shore" "" "" "" "" "" "TRUE" "6:10498875-10499621" "" "" "" -0.638315523302822 0.191435548387097 -5.23477244969367 9.99139184635745e-07 0.000418158640733126 5.39438978306514 "DOWN"
"cg05684195" "chr3" 9920572 "-" "cg05684195" NA NA NA NA NA NA "" "OpenSea" "CIDEC" "NM_022094" "5'UTR" "low-CpG:9895496-9895639" "" "" "" "" "" "" -0.295800048722878 0.819778903225806 -5.23458165529394 9.99938584198041e-07 0.000418158640733126 5.39365080496868 "DOWN"
"cg11379028" "chr1" 146074664 "-" "cg11379028" NA NA NA NA NA NA "chr1:146076519-146077373" "N_Shore" "" "" "" "" "" "" "" "" "" "" 0.904354955278797 2.37996956989247 5.2343686886803 1.00083162057479e-06 0.00041817191202109 5.39282596693261 "UP"
"cg24911113" "chr19" 23185714 "-" "cg24911113" NA NA NA NA NA NA "chr19:23185562-23186050" "Island" "" "" "" "" "" "" "19:22977341-22977890" "" "" "" -0.831520570670849 -0.153912172043011 -5.23387072401121 1.00292278850452e-06 0.000418331403158956 5.39089737561348 "DOWN"
"cg05462570" "chr11" 64814948 "+" "cg05462570" NA NA NA NA NA NA "chr11:64815040-64815722" "N_Shore" "NAALADL1" "NM_005468" "Body" "" "" "TRUE" "" "11:64814877-64815747" "Unclassified_Cell_type_specific" "TRUE" -0.457900216546208 -0.912611793548387 -5.23354782495636 1.00428106320393e-06 0.000418331403158956 5.38964685579809 "DOWN"
"cg13797031" "chr22" 29977742 "+" "cg13797031" NA NA NA NA NA NA "chr22:29976920-29977216" "S_Shore" "NIPSNAP1" "NM_003634" "TSS1500" "" "" "" "" "" "" "" 0.885535500666609 1.56933450978495 5.23351711758395 1.00441032736538e-06 0.000418331403158956 5.38952793474138 "UP"
"cg07115767" "chr7" 19146255 "+" "cg07115767" NA NA NA NA NA NA "chr7:19145872-19146256" "Island" "" "" "" "" "" "TRUE" "7:19112398-19112872" "" "" "" -0.652646652553627 -0.36284476344086 -5.23345785165132 1.00465985615874e-06 0.000418331403158956 5.38929841541146 "DOWN"
"cg22785294" "chr17" 80796693 "-" "cg22785294" "rs8069699" 0.481447 NA NA NA NA "" "OpenSea" "TBCD;ZNF750" "NM_005993;NM_024702" "Body;5'UTR" "" "" "" "17:78389969-78390033" "" "" "" 0.823767448979954 0.847037602150538 5.23314899885135 1.00596120787956e-06 0.000418514342724952 5.38810234245815 "UP"
"cg00861010" "chr1" 41966113 "-" "cg00861010" NA NA NA NA NA NA "chr1:41961850-41962316" "S_Shelf" "" "" "" "" "" "" "" "" "" "TRUE" 0.814830217857781 0.782902838709677 5.2322851126819 1.00960995195316e-06 0.00041934531207554 5.38475702680983 "UP"
"cg20976526" "chr8" 101118021 "-" "cg20976526" NA NA NA NA NA NA "chr8:101117922-101118693" "Island" "RGS22" "NM_015668" "Body" "" "" "" "8:101187107-101187920" "" "" "" -0.549718000082743 0.505064558817204 -5.23226713955619 1.00968600120349e-06 0.00041934531207554 5.38468743069765 "DOWN"
"cg07878486" "chr19" 58951885 "-" "cg07878486" NA NA NA NA NA NA "chr19:58951214-58952250" "Island" "ZNF132" "NM_003433" "TSS1500" "" "DMR" "" "19:63643061-63644062" "19:58951020-58952036" "Promoter_Associated" "TRUE" -1.12790048681017 -1.81286196774194 -5.23165693386424 1.01227127539704e-06 0.00041988600124373 5.38232464718167 "DOWN"
"cg15647311" "chr19" 12897519 "-" "cg15647311" NA NA NA NA NA NA "chr19:12900676-12901254" "N_Shelf" "" "" "" "" "" "" "" "" "" "" 0.315144780351632 -1.28420827956989 5.23148952652723 1.0129816650015e-06 0.00041988600124373 5.38167645286658 "UP"
"cg24530460" "chr14" 37053689 "+" "cg24530460" NA NA NA NA NA NA "chr14:37053134-37053690" "Island" "" "" "" "" "" "" "14:36123352-36123441" "" "" "" -0.523571762109683 -0.476142010752688 -5.2313480614635 1.01358234906172e-06 0.00041988600124373 5.38112871445692 "DOWN"
"cg21000072" "chr1" 3567408 "-" "cg21000072" NA NA NA NA NA NA "chr1:3566445-3569636" "Island" "WDR8" "NM_017818" "TSS1500" "" "" "" "1:3557058-3559808" "" "" "" -0.514596243273728 -0.98490947311828 -5.23090681615487 1.01545818771455e-06 0.000419966587528199 5.37942030725155 "DOWN"
"cg23772463" "chr6" 134700557 "-" "cg23772463" NA NA NA NA NA NA "" "OpenSea" "" "" "" "" "" "TRUE" "" "6:134700390-134700722" "Unclassified" "" 0.595815697952418 1.12110849462366 5.23073653444926 1.0161830030312e-06 0.000419966587528199 5.37876103324679 "UP"
"cg26465391" "chr19" 58220773 "+" "cg26465391" NA NA NA NA NA NA "chr19:58220189-58220517" "S_Shore" "ZNF154" "NM_001085384" "TSS200" "" "" "" "19:62911854-62912586" "" "" "TRUE" -0.802214475652168 -0.421742172043011 -5.23069218273277 1.01637187205596e-06 0.000419966587528199 5.37858932003459 "DOWN"
"cg25207248" "chr1" 110672912 "-" "cg25207248" NA NA NA NA NA NA "chr1:110672810-110673339" "Island" "" "" "" "" "" "TRUE" "1:110474334-110474862" "" "" "TRUE" -0.585338691812139 -0.0982999677419355 -5.22978805432051 1.02022953631481e-06 0.00042064793519342 5.37508904063669 "DOWN"
"cg02562579" "chr15" 68889832 "+" "cg02562579" NA NA NA NA NA NA "" "OpenSea" "CORO2B" "NM_006091" "Body" "" "" "TRUE" "" "" "" "" 0.499229988070432 0.947539806451613 5.22975106666405 1.02038765676962e-06 0.00042064793519342 5.374945851892 "UP"
"cg03706109" "chr17" 43090472 "+" "cg03706109" NA NA NA NA NA NA "" "OpenSea" "" "" "" "" "" "TRUE" "" "" "" "" -0.456363241902066 1.25367096451613 -5.22953332717915 1.02131896840768e-06 0.00042064793519342 5.37410293705106 "DOWN"
"cg05085566" "chr11" 7619073 "-" "cg05085566" "rs4758204" 0.057879 NA NA NA NA "" "OpenSea" "PPFIBP2" "NM_003621" "Body" "" "" "TRUE" "" "" "" "" 0.670652408804093 -0.079389352688172 5.22949419739182 1.0214864217425e-06 0.00042064793519342 5.37395145945912 "UP"
"cg13450196" "chr2" 127265357 "-" "cg13450196" NA NA NA NA NA NA "" "OpenSea" "" "" "" "" "" "TRUE" "" "" "" "" 0.827548302413352 1.95733621505376 5.22781782922078 1.02868559169397e-06 0.000423253558469935 5.36746253268852 "UP"
"cg21959619" "chr8" 145581006 "+" "cg21959619" "rs116687799" 0.018245 NA NA NA NA "chr8:145581331-145582765" "N_Shore" "FBXL6;GPR172A;FBXL6" "NM_012162;NM_024531;NM_024555" "Body;TSS1500;Body" "" "" "" "" "" "" "" 0.41005398394424 -0.993711279569892 5.22760288421374 1.02961225434868e-06 0.000423276126023148 5.36663059741316 "UP"
"cg08823110" "chr10" 102589840 "+" "cg08823110" NA NA NA NA NA NA "chr10:102590122-102590402" "N_Shore" "" "" "" "" "" "" "10:102579749-102580385" "" "" "" -0.601658741280789 -0.656755160215054 -5.22693036194006 1.03251688108619e-06 0.000424111113341726 5.36402774544403 "DOWN"
"cg00503302" "chr3" 62355319 "-" "cg00503302" NA NA NA NA NA NA "chr3:62355315-62355534" "Island" "" "" "" "" "" "" "3:62329741-62330362" "" "" "" -0.556939309423491 -0.495620978494624 -5.22624076110164 1.03550358885458e-06 0.000424676197081677 5.36135897743526 "DOWN"
"cg05371578" "chr3" 147128157 "+" "cg05371578" NA NA NA NA NA NA "chr3:147126988-147128999" "Island" "ZIC1" "NM_003412" "1stExon" "high-CpG:148610539-148610905" "" "TRUE" "3:148610069-148611773" "" "" "" -0.558027941835532 -0.130328565591398 -5.22613983964589 1.03594139440369e-06 0.000424676197081677 5.36096842506656 "DOWN"
"cg04900877" "chr8" 146275724 "+" "cg04900877" NA NA NA NA NA NA "chr8:146277254-146277491" "N_Shore" "" "" "" "" "" "" "" "" "" "" 0.551222676061425 -0.459903172043011 5.22600728671414 1.03651669483306e-06 0.000424676197081677 5.36045546919479 "UP"
"cg01477971" "chr2" 103405951 "-" "cg01477971" NA NA NA NA NA NA "" "OpenSea" "TMEM182" "NM_144632" "Body" "" "" "TRUE" "" "" "" "" 0.847431329084666 1.48179196774194 5.22553421319831 1.03857245554128e-06 0.000424850259836281 5.35862481604349 "UP"
"cg20463927" "chr5" 76939501 "-" "cg20463927" NA NA NA NA NA NA "chr5:76941395-76941888" "N_Shore" "" "" "" "" "RDMR" "" "5:76975123-76975363" "5:76939065-76939859" "Unclassified_Cell_type_specific" "" -0.434763276668691 -0.803908334408602 -5.22550681307068 1.0386916459854e-06 0.000424850259836281 5.35851878840738 "DOWN"
"cg15896696" "chr7" 2059921 "+" "cg15896696" "rs75454332" 0.013032 NA NA NA NA "chr7:2059907-2060131" "Island" "MAD1L1;MAD1L1;MAD1L1" "NM_003550;NM_001013837;NM_001013836" "Body;Body;Body" "" "" "" "7:2026194-2026842" "7:2059100-2059936" "Unclassified" "TRUE" -0.411474260567577 0.467542887096774 -5.22511750306597 1.04038658847704e-06 0.000425185331098203 5.35701234455797 "DOWN"
"cg14979301" "chr5" 42994123 "-" "cg14979301" NA NA NA NA NA NA "chr5:42994626-42994936" "N_Shore" "" "" "" "" "" "" "5:43029639-43029905" "5:42993850-42994169" "Promoter_Associated" "" -1.09551720878272 -0.912039575397849 -5.22483452594815 1.04162028524908e-06 0.00042533149531695 5.35591739527084 "DOWN"
"cg10432422" "chr1" 17475819 "-" "cg10432422" NA NA NA NA NA NA "chr1:17475702-17476075" "Island" "" "" "" "" "" "" "1:17348243-17348721" "" "" "" -0.289511368026915 -0.14543945483871 -5.2246328218881 1.04250052839674e-06 0.000425333207178957 5.35513694231686 "DOWN"
"cg08575688" "chr2" 228678500 "-" "cg08575688" NA NA NA NA NA NA "" "OpenSea" "CCL20;CCL20" "NM_001130046;NM_004591" "TSS200;TSS200" "" "" "" "" "" "" "" 0.6892439585973 1.12733254408602 5.22399668598277 1.04528141257358e-06 0.00042578278275757 5.35267564728482 "UP"
"cg24324354" "chr12" 58004248 "-" "cg24324354" NA NA NA NA NA NA "chr12:58003880-58004249" "Island" "GEFT;GEFT" "NM_001111270;NM_182947" "Body;TSS1500" "" "" "" "12:56290120-56290734" "12:58004095-58005813" "Unclassified_Cell_type_specific" "" -0.641704854356489 -0.784922537634409 -5.22359423378737 1.04704448648663e-06 0.00042578278275757 5.35111858727921 "DOWN"
"cg12573289" "chr7" 45075791 "+" "cg12573289" NA NA NA NA NA NA "" "OpenSea" "CCM2;CCM2;CCM2;CCM2;CCM2" "NM_031443;NM_001029835;NM_001167935;NM_001167934;NR_030770" "Body;Body;Body;Body;Body" "" "" "TRUE" "" "7:45075681-45075909" "Promoter_Associated_Cell_type_specific" "" 0.383738239684214 -0.208642889247312 5.22343076024475 1.04776146598308e-06 0.00042578278275757 5.35048613735893 "UP"
"cg27239981" "chr6" 166263710 "+" "cg27239981" NA NA NA NA NA NA "chr6:166267509-166268461" "N_Shelf" "" "" "" "" "" "" "6:166183618-166183746" "" "" "" -0.57314068712882 0.770483559139785 -5.22334247042422 1.04814889638071e-06 0.00042578278275757 5.35014456415491 "DOWN"
"cg02825630" "chr3" 59646860 "-" "cg02825630" NA NA NA NA NA NA "" "OpenSea" "" "" "" "" "" "TRUE" "" "" "" "" 1.0661561755444 2.35059064516129 5.22276590612621 1.05068240216344e-06 0.00042578278275757 5.34791404294345 "UP"
"cg04631994" "chr15" 71740833 "+" "cg04631994" NA NA NA NA NA NA "" "OpenSea" "THSD4" "NM_024817" "Body" "" "" "TRUE" "" "" "" "" 0.626482277637246 1.54262750537634 5.22261568594262 1.05134347357567e-06 0.00042578278275757 5.34733291602383 "UP"
"cg07350501" "chr16" 31580424 "+" "cg07350501" "rs190551738" 0.0133 NA NA NA NA "chr16:31580559-31581023" "N_Shore" "CSDAP1" "NR_027011" "Body" "" "" "" "" "16:31580318-31580772" "Unclassified_Cell_type_specific" "" -0.746705148602968 -0.804970590322581 -5.22255120609892 1.05162735364155e-06 0.00042578278275757 5.3470834783877 "DOWN"
"cg01938018" "chr1" 179545425 "-" "cg01938018" NA NA NA NA NA NA "chr1:179544720-179545307" "S_Shore" "NPHS2" "NM_014625" "TSS1500" "" "RDMR" "TRUE" "" "" "" "" -0.573683547235363 -0.53679175483871 -5.22251535060301 1.05178524408241e-06 0.00042578278275757 5.34694477357079 "DOWN"
"cg12592179" "chr3" 133920644 "+" "cg12592179" NA NA NA NA NA NA "" "OpenSea" "RYK;RYK" "NM_001005861;NM_002958" "Body;Body" "" "" "TRUE" "" "" "" "" 0.930190617759215 2.2223565483871 5.22245738886117 1.05204052886184e-06 0.00042578278275757 5.34672055313899 "UP"
"cg15863827" "chr10" 79363895 "+" "cg15863827" NA NA NA NA NA NA "" "OpenSea" "KCNMA1;KCNMA1;KCNMA1;KCNMA1" "NM_001161353;NM_001161352;NM_002247;NM_001014797" "Body;Body;Body;Body" "" "" "TRUE" "" "" "" "" 0.385455333485386 -0.150939279569892 5.22205197734625 1.05382780428756e-06 0.00042578278275757 5.34515228726329 "UP"
"cg11345955" "chr15" 86086674 "+" "cg11345955" NA NA NA NA NA NA "" "OpenSea" "AKAP13;AKAP13" "NM_007200;NM_006738" "Body;Body" "" "" "TRUE" "" "" "" "" 0.865353292459903 1.05047715053763 5.22192388097899 1.05439313992422e-06 0.00042578278275757 5.34465678145861 "UP"
"cg15132565" "chr5" 72740154 "+" "cg15132565" NA NA NA NA NA NA "chr5:72740051-72740800" "Island" "" "" "" "" "RDMR" "TRUE" "5:72775495-72776311" "" "" "" -0.799619020399333 -0.259868548387097 -5.22169402539415 1.05540831925034e-06 0.00042578278275757 5.34376766396377 "DOWN"
"cg21063899" "chr13" 78109801 "+" "cg21063899" NA NA NA NA NA NA "" "OpenSea" "SCEL;SCEL;SCEL" "NM_001160706;NM_003843;NM_144777" "TSS200;TSS200;TSS200" "" "" "" "" "" "" "" 0.702050383521662 2.1345477311828 5.2215982543224 1.05583158336374e-06 0.00042578278275757 5.343397212502 "UP"
"cg11114141" "chr2" 206633633 "+" "cg11114141" NA NA NA NA NA NA "" "OpenSea" "NRP2;NRP2;NRP2;NRP2;NRP2" "NM_201279;NM_018534;NM_201267;NM_003872;NM_201266" "Body;Body;Body;Body;Body" "" "" "TRUE" "" "" "" "" 0.599311451332248 0.219111631182796 5.22147025590419 1.05639753664676e-06 0.00042578278275757 5.34290210823663 "UP"
"cg16120249" "chr1" 3315281 "+" "cg16120249" NA NA NA NA NA NA "" "OpenSea" "PRDM16;PRDM16" "NM_022114;NM_199454" "Body;Body" "" "" "" "1:3304981-3305393" "" "" "" 0.611146975166936 0.693365274193548 5.22138897029583 1.05675710018058e-06 0.00042578278275757 5.34258769476763 "UP"
"cg08173919" "chr22" 51041213 "-" "cg08173919" NA NA NA NA NA NA "chr22:51042293-51043422" "N_Shore" "MAPK8IP2;MAPK8IP2" "NM_016431;NM_012324" "TSS1500;Body" "" "" "" "" "22:51041156-51041355" "Unclassified_Cell_type_specific" "" 0.552378016145481 1.55495334408602 5.22102660962804 1.05836144365744e-06 0.00042595110032196 5.34118611178173 "UP"
"cg20824989" "chr2" 208491939 "+" "cg20824989" "rs2709394" 0.356557 NA NA NA NA "chr2:208489428-208491030" "S_Shore" "" "" "" "" "" "" "2:208200177-208200303" "2:208491920-208492408" "Unclassified_Cell_type_specific" "" -0.787783453609598 -0.536159822580645 -5.22089843645688 1.05892949729071e-06 0.00042595110032196 5.34069036015193 "DOWN"
"cg01803258" "chr1" 159160407 "-" "cg01803258" NA NA NA NA NA NA "chr1:159158228-159158498" "S_Shore" "CADM3;CADM3" "NM_001127173;NM_021189" "Body;Body" "" "" "" "" "" "" "" 0.722915945810396 0.0458607205376344 5.21998352763771 1.06299296894175e-06 0.000427039216734215 5.33715183747178 "UP"
"cg16629695" "chr19" 19492076 "-" "cg16629695" NA NA NA NA NA NA "chr19:19495952-19497038" "N_Shelf" "" "" "" "" "" "" "" "" "" "" 0.608515412964742 -0.0493910860215054 5.21973443086663 1.06410194368943e-06 0.000427039216734215 5.33618848157198 "UP"
"cg27605977" "chr5" 152309662 "-" "cg27605977" "rs79898228" 0.014335 NA NA NA NA "" "OpenSea" "" "" "" "" "" "" "" "" "" "" 0.510066662963949 0.545789419354839 5.21969596648378 1.0642732872687e-06 0.000427039216734215 5.33603972672352 "UP"
"cg19251326" "chr6" 31688080 "+" "cg19251326" NA NA NA NA NA NA "chr6:31691425-31691718" "N_Shelf" "LY6G6C" "NM_025261" "Body" "" "" "" "" "" "" "" 0.64098156457427 0.449894333333333 5.21938031484096 1.06568040944925e-06 0.000427250724155677 5.33481901629874 "UP"
"cg00862443" "chr2" 233474558 "-" "cg00862443" "rs78953707" 0.068618 NA NA NA NA "chr2:233470646-233471077" "S_Shelf" "EFHD1" "NR_027663" "Body" "" "" "" "" "" "" "" 0.503618089823106 -0.105170237634409 5.21892227608298 1.06772550441653e-06 0.000427717446452376 5.33304772549572 "UP"
"cg20739504" "chr2" 63894458 "+" "cg20739504" NA NA NA NA NA NA "" "OpenSea" "" "" "" "" "" "TRUE" "" "" "" "" 0.700208720811922 0.43233564516129 5.21846764697874 1.0697591693595e-06 0.000428071732588509 5.33128970123705 "UP"
"cg23730606" "chr17" 48270089 "-" "cg23730606" NA NA NA NA NA NA "" "OpenSea" "COL1A1" "NM_000088" "Body" "low-CpG:45624888-45625210" "" "" "" "" "" "" -0.298684993068903 0.908699827956989 -5.21832970742088 1.07037695445345e-06 0.000428071732588509 5.33075631296294 "DOWN"
"cg19885625" "chr11" 64815313 "+" "cg19885625" NA NA NA NA NA NA "chr11:64815040-64815722" "Island" "NAALADL1" "NM_005468" "Body" "" "" "TRUE" "11:64571588-64572298" "11:64814877-64815747" "Unclassified_Cell_type_specific" "TRUE" -0.717498544867126 -0.75165484516129 -5.21797995135223 1.07194495849931e-06 0.000428071732588509 5.32940390039817 "DOWN"
"cg04718492" "chr1" 117753741 "-" "cg04718492" NA NA NA NA NA NA "" "OpenSea" "VTCN1" "NM_024626" "TSS200" "" "" "" "" "" "" "" 0.558988923401945 -0.0795779096774194 5.21770067835573 1.07319858942591e-06 0.000428071732588509 5.32832406120673 "UP"
"cg04550103" "chr2" 234762281 "+" "cg04550103" NA NA NA NA NA NA "chr2:234762496-234763579" "N_Shore" "HJURP" "NM_018410" "Body" "" "" "" "" "2:234762086-234762650" "Promoter_Associated_Cell_type_specific" "" 0.411973106013833 -0.0798537612903226 5.21757089307423 1.0737816713602e-06 0.000428071732588509 5.32782224277301 "UP"
"cg07933893" "chr12" 34260737 "-" "cg07933893" NA NA NA NA NA NA "chr12:34260736-34261698" "Island" "" "" "" "" "" "" "" "" "" "" -0.387484266113794 1.09161075268817 -5.21736478948198 1.07470826242821e-06 0.000428071732588509 5.32702535097054 "DOWN"
"cg09176274" "chr10" 32398912 "+" "cg09176274" "rs61732284" 0.027373 NA NA NA NA "chr10:32398836-32399096" "Island" "" "" "" "" "" "" "10:32438599-32439324" "" "" "" -0.398107533159389 2.14104731182796 -5.21734844862452 1.07478176033835e-06 0.000428071732588509 5.32696217036863 "DOWN"
"cg23696949" "chr1" 183155644 "-" "cg23696949" NA NA NA NA NA NA "" "OpenSea" "LAMC2;LAMC2" "NM_005562;NM_018891" "Body;Body" "" "" "TRUE" "1:181421772-181422268" "" "" "" 0.46375499023009 -0.591975870967742 5.21609140524939 1.08045044202384e-06 0.000429676108238911 5.32210222668988 "UP"
"cg17131553" "chr8" 116676938 "+" "cg17131553" "rs150056125" 0.0147 NA NA NA NA "chr8:116679698-116679936" "N_Shelf" "TRPS1" "NM_014112" "5'UTR" "" "" "" "" "" "" "" 1.11805851312975 0.961949322580645 5.21606276400516 1.08057994068058e-06 0.000429676108238911 5.32199150195924 "UP"
"cg24410255" "chr1" 218098593 "-" "cg24410255" NA NA NA NA NA NA "" "OpenSea" "" "" "" "" "" "" "1:216164959-216165245" "" "" "" -0.506539775179565 -0.146558574193548 -5.21578232840999 1.08184870535035e-06 0.000429828583168624 5.32090737759923 "DOWN"
"cg07603685" "chr1" 43158097 "-" "cg07603685" NA NA NA NA NA NA "" "OpenSea" "YBX1" "NM_004559" "Body" "" "" "TRUE" "" "" "" "" 0.873579965047158 2.28475707526882 5.21553394053207 1.08297369374534e-06 0.000429923731805143 5.31994717085553 "UP"
"cg08474826" "chr1" 1099630 "+" "cg08474826" NA NA NA NA NA NA "chr1:1098043-1100584" "Island" "" "" "" "" "" "TRUE" "1:1089416-1089494" "" "" "" 0.585515056462188 0.0374212201075269 5.21518290989151 1.08456551789263e-06 0.000430201466294637 5.31859021344234 "UP"
"cg21241411" "chr6" 33265016 "-" "cg21241411" NA NA NA NA NA NA "chr6:33266302-33267582" "N_Shore" "RGL2;RGL2" "NR_028387;NM_004761" "Body;Body" "" "" "" "" "" "" "" 0.559077436714067 0.510932934408602 5.21495785638798 1.08558727454955e-06 0.000430201466294637 5.31772026339281 "UP"
"cg18956562" "chr7" 144149304 "-" "cg18956562" NA NA NA NA NA NA "" "OpenSea" "TPK1;TPK1" "NM_001042482;NM_022445" "3'UTR;3'UTR" "" "" "" "" "" "" "" 0.680651328426361 0.607951623655914 5.2147940542212 1.08633153799952e-06 0.000430201466294637 5.31708709439816 "UP"
"cg26267561" "chr20" 3052224 "+" "cg26267561" NA NA NA NA NA NA "chr20:3052097-3053103" "Island" "OXT" "NM_000915" "TSS200" "" "" "" "20:3000147-3001103" "" "" "" -0.430246407324562 1.21262263870968 -5.21445409582627 1.0878777898973e-06 0.000430462690732369 5.31577303589389 "DOWN"
"cg11598872" "chr17" 75881232 "+" "cg11598872" NA NA NA NA NA NA "chr17:75883803-75884328" "N_Shelf" "FLJ45079" "NR_028337" "TSS1500" "" "" "" "" "" "" "" 0.430965121951052 -1.3537388172043 5.2136054222123 1.09174725518025e-06 0.000431344986268861 5.31249281180224 "UP"
"cg06890747" "chr7" 39649290 "-" "cg06890747" "rs4723884" 0.258109 NA NA NA NA "chr7:39649253-39649510" "Island" "LOC646999" "NR_024390" "Body" "" "DMR" "TRUE" "7:39615791-39616006" "7:39649011-39649825" "Unclassified" "TRUE" -0.822646167204426 0.0965978494623656 -5.21357539259632 1.09188441917899e-06 0.000431344986268861 5.31237674893861 "DOWN"
"cg10603136" "chr8" 121095224 "+" "cg10603136" NA NA NA NA NA NA "" "OpenSea" "" "" "" "" "" "TRUE" "" "" "" "" -0.549045690526917 1.00865538709677 -5.21314395632407 1.09385691844584e-06 0.000431772894462176 5.31070930970969 "DOWN"
"cg06113354" "chr10" 57387636 "+" "cg06113354" NA NA NA NA NA NA "chr10:57388068-57388528" "N_Shore" "" "" "" "" "CDMR" "" "10:57057447-57057789" "" "" "" -0.863303428578165 -1.53115268817204 -5.21265723381593 1.09608636433706e-06 0.000431908860001067 5.30882828454661 "DOWN"
"cg08569786" "chr2" 23616768 "-" "cg08569786" NA NA NA NA NA NA "" "OpenSea" "KLHL29" "NM_052920" "5'UTR" "" "" "TRUE" "" "" "" "" 0.489167445100722 -0.609402844086022 5.21263376466936 1.09619397758775e-06 0.000431908860001067 5.30873758622417 "UP"
"cg00907267" "chr12" 56474771 "-" "cg00907267" NA NA NA NA NA NA "chr12:56472792-56474393" "S_Shore" "ERBB3;ERBB3" "NM_001005915;NM_001982" "Body;Body" "" "RDMR" "" "" "12:56474673-56475488" "Unclassified" "" 0.690933037122643 0.160822296774194 5.2124863493221 1.09687015847459e-06 0.000431908860001067 5.30816789320298 "UP"
"cg13692105" "chr9" 138592489 "-" "cg13692105" NA NA NA NA NA NA "chr9:138593527-138594253" "N_Shore" "SOHLH1;SOHLH1" "NM_001101677;NM_001012415" "TSS1500;TSS1500" "" "" "" "9:137730665-137732311" "9:138591995-138594715" "Unclassified" "" 0.559917428813014 0.350942170967742 5.21158167978541 1.10102873336682e-06 0.000433195026251532 5.3046719446946 "UP"
"cg00653041" "chr7" 122524465 "+" "cg00653041" "rs6947532" 0.162216 NA NA NA NA "chr7:122525748-122526959" "N_Shore" "CADPS2;CADPS2;CADPS2" "NM_001009571;NM_001167940;NM_017954" "Body;Body;Body" "" "" "" "" "" "" "" 0.807445010240729 1.29152686021505 5.21037791641268 1.10658608363045e-06 0.000434947729330196 5.30002069345729 "UP"
"cg04654288" "chr6" 10390247 "+" "cg04654288" NA NA NA NA NA NA "chr6:10390038-10390565" "Island" "" "" "" "" "" "" "6:10498025-10498817" "" "" "" -0.53987829484113 -0.135595522580645 -5.21022906221071 1.10727519289353e-06 0.000434947729330196 5.29944557142767 "DOWN"
"cg06746829" "chr1" 17424524 "-" "cg06746829" "rs2746507" 0.41833 NA NA NA NA "" "OpenSea" "PADI2" "NM_007365" "Body" "" "" "TRUE" "" "" "" "" 0.459697346169965 -0.482966756989247 5.20990028043667 1.10879875001596e-06 0.000434967225437154 5.29817530118566 "UP"
"cg11545521" "chr11" 48019467 "+" "cg11545521" NA NA NA NA NA NA "" "OpenSea" "PTPRJ;PTPRJ" "NM_002843;NM_001098503" "Body;Body" "" "" "TRUE" "" "" "" "" 0.495886764136437 0.104532924731183 5.20982374719576 1.10915369485645e-06 0.000434967225437154 5.29787961599685 "UP"
"cg19507093" "chr1" 20878811 "+" "cg19507093" NA NA NA NA NA NA "chr1:20878894-20880592" "N_Shore" "FAM43B" "NM_207334" "TSS200" "" "" "" "1:20751329-20753179" "" "" "TRUE" -0.747956645027531 -1.48047513978495 -5.20950587032664 1.11062912895618e-06 0.000434967225437154 5.29665152737176 "DOWN"
"cg26761618" "chr11" 72928926 "+" "cg26761618" NA NA NA NA NA NA "chr11:72928982-72929885" "N_Shore" "P2RY2;P2RY2;P2RY2" "NM_176071;NM_176072;NM_002564" "TSS1500;TSS1500;TSS1500" "" "" "" "" "" "" "TRUE" 0.49838580148249 0.557151917204301 5.20938080160462 1.11121016456501e-06 0.000434967225437154 5.29616834649193 "UP"
"cg03900241" "chr5" 13246929 "-" "cg03900241" NA NA NA NA NA NA "" "OpenSea" "" "" "" "" "" "TRUE" "" "" "" "" 0.649623813709796 0.391018774193548 5.209252980333 1.11180429478058e-06 0.000434967225437154 5.29567453795607 "UP"
"cg05142617" "chr2" 95690821 "+" "cg05142617" NA NA NA NA NA NA "chr2:95690857-95692431" "N_Shore" "MAL;MAL;MAL;MAL" "NM_022438;NM_022439;NM_022440;NM_002371" "TSS1500;TSS1500;TSS1500;TSS1500" "" "" "TRUE" "2:95054477-95055722" "" "" "" -0.554091850705307 -0.533061239784946 -5.20850098156937 1.11530597684835e-06 0.000435981924298321 5.2927694906621 "DOWN"
"cg00955413" "chr5" 114935797 "+" "cg00955413" NA NA NA NA NA NA "chr5:114937613-114938149" "N_Shore" "TMED7-TICAM2;TICAM2;TMED7-TICAM2" "NM_001164468;NM_021649;NM_001164469" "Body;5'UTR;Body" "" "" "TRUE" "" "" "" "" -0.468622093791327 1.4967866344086 -5.20792130856662 1.11801257947608e-06 0.000435981924298321 5.29053030648114 "DOWN"
"cg08251449" "chr5" 54300177 "-" "cg08251449" NA NA "rs115728766" 0.011729 "rs115728766" 0.011729 "" "OpenSea" "" "" "" "" "" "TRUE" "" "" "" "" 0.673034413993745 1.06807555806452 5.20783697269307 1.11840689418379e-06 0.000435981924298321 5.2902045414535 "UP"
"cg04077303" "chr1" 236308094 "-" "cg04077303" NA NA NA NA NA NA "chr1:236305534-236306674" "S_Shore" "GPR137B" "NM_003272" "Body" "" "" "" "" "1:236308073-236308263" "Unclassified_Cell_type_specific" "" 0.902409026242176 0.349061688172043 5.20781684140135 1.11850103868966e-06 0.000435981924298321 5.29012678052256 "UP"
"cg05382313" "chr11" 8836048 "-" "cg05382313" NA NA "rs58419940" 0.019213 "rs58419940" 0.019213 "" "OpenSea" "ST5" "NM_005418" "5'UTR" "" "" "TRUE" "" "" "" "" 0.322787792933629 -1.40446860215054 5.20758505363112 1.11958555837723e-06 0.000435981924298321 5.28923146776133 "UP"
"cg13655803" "chr17" 48912764 "+" "cg13655803" NA NA NA NA NA NA "" "OpenSea" "WFIKKN2;WFIKKN2" "NM_175575;NM_175575" "1stExon;5'UTR" "" "" "" "17:46267446-46268031" "" "" "" -0.386760633980694 0.749204677419355 -5.20754227405666 1.11978583351185e-06 0.000435981924298321 5.28906622795938 "DOWN"
"cg14691499" "chr2" 144772786 "-" "cg14691499" NA NA NA NA NA NA "" "OpenSea" "GTDC1;GTDC1;GTDC1" "NM_001006636;NM_001164629;NM_024659" "Body;Body;Body" "" "" "TRUE" "" "" "" "" 0.557692659889251 0.31466365483871 5.20728894383674 1.12097253194626e-06 0.000436094243533889 5.28808773280563 "UP"
"cg20544808" "chr1" 1099051 "-" "cg20544808" NA NA NA NA NA NA "chr1:1098043-1100584" "Island" "" "" "" "" "" "" "1:1087864-1089373" "" "" "" 0.68682878987684 0.397404439784946 5.20679951172528 1.12326870712057e-06 0.000436637659352699 5.2861973586763 "UP"
"cg25964744" "chr8" 135813830 "-" "cg25964744" NA NA NA NA NA NA "" "OpenSea" "MIR30B" "NR_029666" "TSS1500" "" "" "" "" "" "" "" 0.890265009430301 1.56833858494624 5.20659707120705 1.12421980210646e-06 0.000436657763648249 5.28541548338004 "UP"
"cg24969443" "chr12" 53344573 "+" "cg24969443" "rs11170343" 0.092068 NA NA NA NA "chr12:53342805-53343162" "S_Shore" "KRT18;KRT18" "NM_000224;NM_199187" "Body;Body" "" "" "" "" "" "" "" 0.312777602688488 1.10330462365591 5.20603462867874 1.12686637219035e-06 0.000436931023005296 5.28324327574393 "UP"
"cg25061027" "chr14" 38371657 "+" "cg25061027" NA NA "rs73264484" 0.017841 "rs73264484" 0.017841 "" "OpenSea" "" "" "" "" "" "" "" "" "" "" -0.53925998762737 2.90418387096774 -5.20584742587272 1.12774860394437e-06 0.000436931023005296 5.28252030786052 "DOWN"
"cg17667294" "chr19" 6333761 "-" "cg17667294" NA NA "rs77317820" 0.013467 "rs77317820" 0.013467 "" "OpenSea" "ACER1" "NM_133492" "TSS200" "" "" "" "" "" "" "" 0.795921941176548 0.552068139784946 5.20583062234322 1.12782782704679e-06 0.000436931023005296 5.28245541414155 "UP"
"cg00409201" "chr19" 58559304 "+" "cg00409201" NA NA NA NA NA NA "chr19:58555798-58556614" "S_Shelf" "ZSCAN1" "NM_182572" "Body" "" "" "" "" "" "" "" 0.605643025511904 1.16909497956989 5.20568320366139 1.1285230907756e-06 0.000436931023005296 5.28188610120567 "UP"
"cg24535643" "chr1" 108029106 "-" "cg24535643" "rs78761182" 0.017376 NA NA NA NA "" "OpenSea" "" "" "" "" "" "TRUE" "" "" "" "" 0.562220570415412 -0.11480784516129 5.2054636614525 1.1295592838337e-06 0.000436983734671447 5.28103827182475 "UP"
"cg15090889" "chr11" 128898503 "+" "cg15090889" NA NA NA NA NA NA "" "OpenSea" "RICS" "NM_001142685" "Body" "" "" "" "" "" "" "" 0.534129774514067 1.2853883655914 5.20501087335118 1.13169928603079e-06 0.000437031988239312 5.27928975182038 "UP"
"cg05261272" "chr6" 137494924 "+" "cg05261272" NA NA "rs28385756" 0.011628 NA NA "" "OpenSea" "IL22RA2;IL22RA2;IL22RA2" "NM_181309;NM_181310;NM_052962" "TSS200;TSS200;TSS200" "" "" "" "" "" "" "" 0.880794940637501 2.20816087096774 5.20496074962033 1.13193642816984e-06 0.000437031988239312 5.2790961952617 "UP"
"cg02643782" "chr3" 14853225 "-" "cg02643782" NA NA NA NA NA NA "chr3:14851829-14853094" "S_Shore" "" "" "" "" "" "" "" "" "" "TRUE" -0.67031155174369 -0.0116104838709677 -5.20486608022653 1.13238445435963e-06 0.000437031988239312 5.27873062496287 "DOWN"
"cg12233379" "chr1" 151812524 "+" "cg12233379" NA NA NA NA NA NA "chr1:151812253-151812525" "Island" "LOC100132111;C2CD4D" "NR_024237;NM_001136003" "Body;5'UTR" "" "" "" "1:150078878-150079149" "" "" "" 0.423804855169108 -1.17260494623656 5.20365351026993 1.13813833400629e-06 0.000438903748069946 5.27404854034628 "UP"
"cg03053579" "chr10" 102987483 "-" "cg03053579" NA NA NA NA NA NA "chr10:102984182-102990063" "Island" "LBX1" "NM_006562" "Body" "" "CDMR" "" "10:102976783-102977611" "" "" "" -0.58507180833306 -0.832763376344086 -5.202049867709 1.14579183306516e-06 0.000441205839712819 5.26785729746628 "DOWN"
"cg14377951" "chr1" 110254896 "+" "cg14377951" NA NA NA NA NA NA "" "OpenSea" "GSTM5;GSTM5" "NM_000851;NM_000851" "1stExon;5'UTR" "" "" "" "1:110056185-110056747" "" "" "" -0.460432825062327 0.111797525806452 -5.20149488712913 1.14845221608334e-06 0.000441205839712819 5.26571489843929 "DOWN"
"cg04223424" "chr5" 42994776 "+" "cg04223424" NA NA NA NA NA NA "chr5:42994626-42994936" "Island" "" "" "" "" "RDMR" "" "5:43030384-43030652" "5:42994575-42995381" "Promoter_Associated" "" -1.20889368261552 -1.80193172043011 -5.20135347568352 1.14913105772445e-06 0.000441205839712819 5.26516902527185 "DOWN"
"cg00010445" "chr19" 14089630 "-" "cg00010445" NA NA NA NA NA NA "chr19:14089570-14089796" "Island" "RFX1" "NM_002918" "Body" "" "" "" "19:13950446-13951021" "19:14089239-14089882" "Unclassified_Cell_type_specific" "TRUE" -0.486080123358526 -0.805320827956989 -5.2013085395464 1.14934685447842e-06 0.000441205839712819 5.26499556548753 "DOWN"
"cg17177074" "chr1" 10834922 "-" "cg17177074" "rs12076104" 0.075219 NA NA NA NA "" "OpenSea" "CASZ1;CASZ1" "NM_001079843;NM_017766" "5'UTR;5'UTR" "" "" "" "" "1:10834891-10834975" "Unclassified_Cell_type_specific" "" 0.2913090837372 -0.306882051612903 5.20058328487128 1.15283522732098e-06 0.000441205839712819 5.26219609059558 "UP"
"cg01833755" "chr14" 89889372 "-" "cg01833755" NA NA NA NA NA NA "" "OpenSea" "FOXN3" "NM_001085471" "5'UTR" "" "" "TRUE" "" "" "" "" 0.909172410292689 1.44779820430108 5.20047370676435 1.1533631816209e-06 0.000441205839712819 5.26177313831116 "UP"
"cg06288697" "chr2" 71192044 "-" "cg06288697" NA NA NA NA NA NA "chr2:71192094-71192495" "N_Shore" "ATP6V1B1" "NM_001692" "Body" "" "" "" "2:71045345-71045969" "2:71191765-71192705" "Unclassified" "TRUE" -0.53631151336338 -0.690758655913978 -5.20044733142605 1.15349029496194e-06 0.000441205839712819 5.26167133483345 "DOWN"
"cg24330347" "chr15" 39609296 "-" "cg24330347" NA NA "rs59249266" 0.20155 NA NA "" "OpenSea" "" "" "" "" "" "TRUE" "" "" "" "" 0.639708515469611 0.956717259139785 5.20023213281591 1.15452793516635e-06 0.000441205839712819 5.26084072188817 "UP"
"cg07575519" "chr5" 16743265 "+" "cg07575519" NA NA NA NA NA NA "" "OpenSea" "MYO10" "NM_012334" "Body" "" "" "TRUE" "" "" "" "" 0.585344321464998 0.828222537634409 5.2000843165027 1.15524120128049e-06 0.000441205839712819 5.26027019834435 "UP"
"cg26460678" "chr3" 50360667 "+" "cg26460678" NA NA NA NA NA NA "chr3:50358378-50359606" "S_Shore" "HYAL2" "NM_003773" "TSS1500" "" "" "" "" "" "" "" -0.319487582494036 0.258858977419355 -5.19997744687301 1.1557571533602e-06 0.000441205839712819 5.25985772121156 "DOWN"
"cg23841186" "chr12" 53492662 "-" "cg23841186" NA NA NA NA NA NA "chr12:53491572-53491955" "S_Shore" "IGFBP6" "NM_002178" "Body" "" "" "" "" "12:53492059-53493671" "Promoter_Associated" "" -0.537842086594907 0.0430111505376344 -5.19996967400853 1.15579468848052e-06 0.000441205839712819 5.25982772101277 "DOWN"
"cg25750209" "chr2" 56089476 "+" "cg25750209" "rs72807759" 0.013455 NA NA NA NA "" "OpenSea" "" "" "" "" "" "TRUE" "" "" "" "" -0.446663791269034 1.44597784946237 -5.19985233050291 1.15636148441026e-06 0.000441205839712819 5.25937482413377 "DOWN"
"cg18533225" "chr22" 50986813 "-" "cg18533225" NA NA NA NA NA NA "chr22:50984972-50988141" "Island" "KLHDC7B" "NM_138433" "1stExon" "" "" "" "" "22:50986445-50987897" "Promoter_Associated" "" -0.438049778810239 0.623754827956989 -5.1998067984602 1.15658148772282e-06 0.000441205839712819 5.25919909094031 "DOWN"
"cg22156899" "chr17" 80282538 "+" "cg22156899" "rs113432525" 0.022876 NA NA NA NA "chr17:80278861-80279563" "S_Shelf" "SECTM1" "NM_003004" "Body" "" "" "" "" "" "" "TRUE" 0.569954501403749 0.227046616129032 5.19975529667551 1.15683038514891e-06 0.000441205839712819 5.25900031821183 "UP"
"cg17019292" "chr5" 68710813 "-" "cg17019292" NA NA NA NA NA NA "chr5:68710807-68711520" "Island" "MARVELD2;MARVELD2" "NM_001038603;NM_144724" "TSS200;TSS200" "" "" "TRUE" "5:68746509-68747489" "5:68710594-68712104" "Unclassified_Cell_type_specific" "TRUE" 0.364920868141338 -1.4699535483871 5.19937881958411 1.15865141141729e-06 0.000441335186127388 5.25754732492624 "UP"
"cg05047401" "chr1" 156131213 "+" "cg05047401" NA NA NA NA NA NA "" "OpenSea" "SEMA4A" "NM_022367" "Body" "" "" "TRUE" "1:154397315-154397887" "1:156130433-156131481" "Gene_Associated_Cell_type_specific" "TRUE" -0.631432088802923 -0.0362446430107527 -5.19928714377334 1.15909527291796e-06 0.000441335186127388 5.25719351545437 "DOWN"
"cg09093858" "chr8" 101117952 "+" "cg09093858" NA NA NA NA NA NA "chr8:101117922-101118693" "Island" "RGS22" "NM_015668" "Body" "" "" "" "8:101187107-101187920" "" "" "" -0.40352560633292 1.64019602150538 -5.19912173208448 1.15989655765161e-06 0.000441335186127388 5.25655514143534 "DOWN"
"cg17162576" "chr1" 66999059 "+" "cg17162576" NA NA NA NA NA NA "chr1:66998728-66999060" "Island" "SGIP1" "NM_032291" "TSS1500" "" "" "" "1:66771317-66771760" "" "" "" -0.767473530345194 -1.08477734408602 -5.19888223001673 1.16105770935485e-06 0.000441431049791929 5.25563084917721 "DOWN"
"cg14773523" "chr3" 97692429 "-" "cg14773523" NA NA NA NA NA NA "chr3:97690785-97691409" "S_Shore" "MINA;MINA;MINA" "NM_032778;NM_153182;NM_001042533" "TSS1500;TSS1500;TSS1500" "" "" "" "" "" "" "" 0.838006831425673 1.24001832258065 5.19862442287177 1.16230887720007e-06 0.000441560960553335 5.25463593872728 "UP"
"cg05590451" "chr16" 20890534 "+" "cg05590451" NA NA NA NA NA NA "" "OpenSea" "DCUN1D3" "NM_173475" "5'UTR" "" "" "TRUE" "" "16:20890514-20890559" "Unclassified_Cell_type_specific" "" -0.960717928521251 0.831434591397849 -5.19841999816013 1.16330191053407e-06 0.000441592679583438 5.25384705643645 "DOWN"
"cg09069900" "chr13" 113776964 "-" "cg09069900" "rs3211717" 0.225017 NA NA NA NA "chr13:113772727-113773012" "S_Shelf" "F10" "NM_000504" "TSS200" "" "" "TRUE" "" "" "" "TRUE" -0.40559626644925 0.571393686021505 -5.19789457084602 1.16585808336689e-06 0.00044163335385005 5.25181948901927 "DOWN"
"cg01687402" "chr17" 48620661 "-" "cg01687402" NA NA NA NA NA NA "chr17:48619111-48619794" "S_Shore" "EPN3" "NM_017957" "3'UTR" "" "" "" "" "17:48620625-48620899" "Unclassified_Cell_type_specific" "" 0.849607952057462 0.999279753763441 5.19771627713448 1.16672671851686e-06 0.00044163335385005 5.25113149746865 "UP"
"cg18303608" "chr2" 213777611 "+" "cg18303608" NA NA NA NA NA NA "" "OpenSea" "" "" "" "" "" "TRUE" "" "" "" "" 0.617429329595979 0.845683851612903 5.19767111235826 1.16694685870202e-06 0.00044163335385005 5.25095721969872 "UP"
"cg03292149" "chr19" 45279765 "+" "cg03292149" NA NA NA NA NA NA "chr19:45281133-45281355" "N_Shore" "CBLC;CBLC" "NM_012116;NM_001130852" "TSS1500;TSS1500" "" "" "" "" "" "" "" 0.83028792960108 0.644119096774194 5.19708386587409 1.16981288797196e-06 0.00044163335385005 5.24869127893167 "UP"
"cg19225422" "chr2" 10971446 "+" "cg19225422" NA NA NA NA NA NA "" "OpenSea" "" "" "" "" "" "" "2:10888679-10888898" "" "" "" -0.361095929379222 0.915637096774194 -5.19697555546717 1.17034224279326e-06 0.00044163335385005 5.24827336878928 "DOWN"
"cg10053507" "chr1" 15307522 "-" "cg10053507" "rs7522712" 0.273955 NA NA NA NA "" "OpenSea" "KIAA1026;KIAA1026;KIAA1026;KIAA1026;KIAA1026" "NM_001017999;NM_201628;NM_001018001;NM_015209;NM_001018000" "Body;Body;Body;Body;Body" "" "" "TRUE" "" "" "" "" -0.43804723543397 -0.0614681462365591 -5.19696467486894 1.17039543342061e-06 0.00044163335385005 5.24823138681503 "DOWN"
"cg19255477" "chr1" 151810586 "+" "cg19255477" NA NA NA NA NA NA "chr1:151810460-151811684" "Island" "LOC100132111;C2CD4D" "NR_024237;NM_001136003" "TSS1500;Body" "" "" "" "1:150077049-150078380" "" "" "" -0.786600012286507 -0.267127420645161 -5.19631293723324 1.17358581498611e-06 0.00044163335385005 5.24571679089137 "DOWN"
"cg08977536" "chr2" 66808851 "-" "cg08977536" NA NA NA NA NA NA "chr2:66808568-66809404" "Island" "" "" "" "" "" "" "2:66662073-66662882" "" "" "" -0.684557551111412 -1.73912959139785 -5.19583323896698 1.1759394591596e-06 0.00044163335385005 5.24386608039364 "DOWN"
"cg07177394" "chr21" 43100703 "+" "cg07177394" "rs56170581" 0.157391 NA NA NA NA "" "OpenSea" "NCRNA00111" "NR_024367" "Body" "" "" "" "" "" "" "" 0.629935853308937 0.180522 5.19579678040556 1.17611853195466e-06 0.00044163335385005 5.24372542433934 "UP"
"cg04008056" "chr3" 52254842 "-" "cg04008056" NA NA NA NA NA NA "chr3:52255365-52255763" "N_Shore" "" "" "" "" "" "" "" "3:52254340-52255235" "Unclassified" "" 0.466002748238542 0.218798225806452 5.19571628786189 1.17651397996517e-06 0.00044163335385005 5.24341488833384 "UP"
"cg20281815" "chr8" 143761508 "-" "cg20281815" NA NA NA NA NA NA "" "OpenSea" "PSCA" "NM_005672" "TSS1500" "" "" "" "" "" "" "" 0.671288403774893 0.583785352903226 5.19554596650952 1.17735117211724e-06 0.00044163335385005 5.24275780591272 "UP"
"cg21184951" "chr2" 240168413 "-" "cg21184951" NA NA NA NA NA NA "" "OpenSea" "HDAC4" "NM_006037" "Body" "" "" "TRUE" "2:239832767-239833585" "" "" "TRUE" 0.438464998812006 -0.166318129032258 5.19538438776376 1.17814592927796e-06 0.00044163335385005 5.24213446213518 "UP"
"cg01100322" "chr12" 96042879 "+" "cg01100322" NA NA NA NA NA NA "" "OpenSea" "" "" "" "" "" "" "" "" "" "" 0.641031769598484 1.93093301075269 5.19533025702812 1.17841229928475e-06 0.00044163335385005 5.24192563710926 "UP"
"cg11209447" "chr12" 6484521 "+" "cg11209447" NA NA NA NA NA NA "" "OpenSea" "SCNN1A;SCNN1A;SCNN1A" "NM_001159575;NM_001159576;NM_001038" "Body;TSS200;5'UTR" "low-CpG:6354675-6355003" "" "" "" "12:6484205-6484928" "Unclassified_Cell_type_specific" "" 0.590577965816012 -0.560712125806452 5.19522172677507 1.17894653925206e-06 0.00044163335385005 5.24150695362959 "UP"
"cg14479306" "chr9" 124676464 "-" "cg14479306" NA NA NA NA NA NA "" "OpenSea" "TTLL11" "NM_001139442" "Body" "" "" "TRUE" "" "" "" "" 0.78000071412425 1.97991268817204 5.19514195073587 1.17933938758992e-06 0.00044163335385005 5.24119919991368 "UP"
"cg09972881" "chr12" 53298822 "+" "cg09972881" "rs2070910" 0.274101 NA NA NA NA "chr12:53297442-53297824" "S_Shore" "KRT8;KRT8" "NM_002273;NM_002273" "1stExon;5'UTR" "" "" "" "" "" "" "TRUE" 0.682345139870764 0.124220969892473 5.19503641360842 1.1798592901523e-06 0.00044163335385005 5.24079207095304 "UP"
"cg09919917" "chr2" 242834074 "+" "cg09919917" NA NA NA NA NA NA "chr2:242832999-242833229" "S_Shore" "" "" "" "" "" "TRUE" "" "" "" "" 0.862600332106432 1.17556440860215 5.19484545208722 1.18080058425149e-06 0.00044163335385005 5.24005541276594 "UP"
"cg08884571" "chr19" 45901453 "+" "cg08884571" NA NA NA NA NA NA "chr19:45901452-45901688" "Island" "PPP1R13L;PPP1R13L" "NM_001142502;NM_006663" "Body;Body" "" "" "" "19:50593193-50593520" "" "" "TRUE" -0.555594629299374 -0.284370849462366 -5.19475611107848 1.18124121898778e-06 0.00044163335385005 5.23971077347214 "DOWN"
"cg01779323" "chr7" 139164675 "-" "cg01779323" NA NA NA NA NA NA "chr7:139167480-139168712" "N_Shelf" "KLRG2" "NM_198508" "Body" "" "" "" "" "" "" "" 0.539102627806582 0.123412819354839 5.19474895910542 1.18127649985581e-06 0.00044163335385005 5.23968318436343 "UP"
"cg10164393" "chr6" 119032202 "+" "cg10164393" NA NA NA NA NA NA "" "OpenSea" "" "" "" "" "" "" "" "" "" "" 0.718515182063676 1.10602204301075 5.19459860139679 1.18201845677157e-06 0.00044163335385005 5.23910317633242 "UP"
"cg20080983" "chr22" 29430271 "-" "cg20080983" NA NA NA NA NA NA "chr22:29426510-29426843" "S_Shelf" "ZNRF3" "NM_032173" "Body" "" "" "" "" "" "" "" 0.75722671974147 1.53100144086022 5.19449880524337 1.18251116348322e-06 0.00044163335385005 5.23871821548319 "UP"
"cg06756919" "chr14" 37135898 "-" "cg06756919" NA NA NA NA NA NA "chr14:37135513-37136348" "Island" "PAX9" "NM_006194" "Body" "" "" "" "14:36205265-36206099" "" "" "" -0.634373449808886 -0.0801316774193548 -5.19426902092017 1.18364640211416e-06 0.000441717549564373 5.23783184384844 "DOWN"
"ch.11.2004977F" "chr11" 95923622 "+" "ch.11.2004977F" NA NA NA NA NA NA "" "OpenSea" "MAML2" "NM_032427" "Body" "" "" "" "" "" "" "" 0.629589057216934 -4.42710752688172 5.1938362161713 1.18578754671103e-06 0.000442055104750749 5.2361623963082 "UP"
"cg05156901" "chr22" 51016646 "-" "cg05156901" "rs73445517" 0.04897 NA NA NA NA "chr22:51016253-51017020" "Island" "CPT1B;CPT1B;CPT1B;CHKB-CPT1B;CPT1B;CPT1B;CPT1B;CPT1B" "NM_152246;NM_001145135;NM_001145137;NR_027928;NM_152245;NM_001145136;NM_004377;NM_001145134" "5'UTR;5'UTR;TSS200;Body;5'UTR;5'UTR;5'UTR;5'UTR" "" "" "" "22:49363077-49363870" "22:51016564-51016973" "Unclassified_Cell_type_specific" "TRUE" -0.432420370545249 0.713617477419355 -5.19371822620593 1.18637191560708e-06 0.000442055104750749 5.23570728920237 "DOWN"
"cg15577126" "chr2" 218932178 "-" "cg15577126" NA NA NA NA NA NA "" "OpenSea" "" "" "" "" "" "" "" "" "" "" 0.303916158687317 -0.762025376344086 5.19168294981573 1.19649643957241e-06 0.000445289481629744 5.22785775004118 "UP"
"cg03606774" "chr2" 27432830 "-" "cg03606774" NA NA NA NA NA NA "chr2:27434432-27435720" "N_Shore" "SLC5A6;SLC5A6" "NM_021095;NR_028323" "5'UTR;Body" "" "CDMR" "" "" "" "" "" 0.627677248642745 0.553173694623656 5.19160486902698 1.19688653118114e-06 0.000445289481629744 5.22755664498482 "UP"
"cg26485844" "chr5" 77256916 "-" "cg26485844" "rs13175430" 0.062157 NA NA NA NA "chr5:77253832-77254049" "S_Shelf" "" "" "" "" "" "" "" "" "" "" 0.642864369204931 0.0692316344086022 5.19104491497768 1.19968770556858e-06 0.000445989875425737 5.22539734948995 "UP"
"cg02493846" "chr1" 151809534 "+" "cg02493846" NA NA NA NA NA NA "chr1:151810460-151811684" "N_Shore" "LOC100132111" "NR_024237" "TSS1500" "" "" "" "" "" "" "" 0.488455808609968 -0.958279161290323 5.19015677354875 1.20414378431241e-06 0.000447297792650626 5.22197275104377 "UP"
"cg18581950" "chr2" 219124271 "+" "cg18581950" NA NA NA NA NA NA "" "OpenSea" "GPBAR1;GPBAR1;GPBAR1" "NM_001077191;NM_001077194;NM_170699" "TSS1500;TSS1500;TSS1500" "" "" "TRUE" "" "" "" "" -0.576605411350425 1.15696412903226 -5.18997684466088 1.2050485112356e-06 0.000447297792650626 5.22127899833225 "DOWN"
"cg19350375" "chr10" 98624529 "+" "cg19350375" NA NA NA NA NA NA "" "OpenSea" "LCOR;LCOR;LCOR" "NM_001170766;NM_001170765;NM_032440" "5'UTR;5'UTR;5'UTR" "" "" "TRUE" "" "" "" "" 0.99443536699089 2.18466419354839 5.18960388368957 1.20692596726402e-06 0.000447441290328404 5.21984101153226 "UP"
"cg03939897" "chr1" 202933154 "-" "cg03939897" NA NA NA NA NA NA "chr1:202936045-202936252" "N_Shelf" "CYB5R1" "NM_016243" "Body" "" "" "" "" "" "" "" 0.788657921105919 1.4782542688172 5.18953395993175 1.20727827598537e-06 0.000447441290328404 5.21957141988649 "UP"
"cg03331924" "chr1" 208038413 "+" "cg03331924" NA NA NA NA NA NA "chr1:208041862-208042718" "N_Shelf" "" "" "" "" "" "" "" "" "" "" 0.795457478916637 0.446884019354839 5.18934001347215 1.20825599535577e-06 0.000447462078426522 5.21882366775174 "UP"
"cg17823430" "chr2" 3293358 "+" "cg17823430" "rs11127402" 0.342391 NA NA NA NA "chr2:3291107-3291503" "S_Shore" "TSSC1" "NM_003310" "Body" "" "" "" "2:3272122-3272594" "" "" "" 0.627480461698088 3.33000215053763 5.18879540136303 1.21100562298578e-06 0.000448116814344575 5.21672401883528 "UP"
"cg22637867" "chr19" 12624466 "+" "cg22637867" NA NA NA NA NA NA "chr19:12624273-12624477" "Island" "ZNF709" "NM_001145647" "5'UTR" "" "" "" "19:12485302-12485695" "" "" "" -0.727972725228678 0.109157572043011 -5.18862446636363 1.21186989659252e-06 0.000448116814344575 5.21606503543314 "DOWN"
"cg01629716" "chr15" 45996671 "+" "cg01629716" "rs73424282" 0.066061 NA NA NA NA "chr15:45996453-45996735" "Island" "" "" "" "" "" "" "15:43783797-43784720" "15:45996665-45996845" "Unclassified" "" -0.733240011033443 -0.239967611397849 -5.18738429786278 1.21815845511549e-06 0.000450099351491651 5.21128432104852 "DOWN"
"cg02380585" "chr17" 33776683 "+" "cg02380585" NA NA NA NA NA NA "chr17:33776553-33776888" "Island" "SLFN13" "NM_144682" "TSS1500" "" "" "" "17:30800458-30801001" "" "" "" -0.569481227919302 0.309194323655914 -5.18714171904633 1.21939222995711e-06 0.000450207978728948 5.21034927716646 "DOWN"
"cg13544966" "chr10" 640085 "-" "cg13544966" NA NA NA NA NA NA "" "OpenSea" "DIP2C" "NM_014974" "Body" "" "" "" "10:629922-630140" "" "" "" -0.594525462957345 1.4843688172043 -5.18696201303078 1.2203070161135e-06 0.000450207978728948 5.20965659765845 "DOWN"
"cg19313373" "chr1" 162694184 "+" "cg19313373" NA NA NA NA NA NA "" "OpenSea" "DDR2;DDR2" "NM_006182;NM_001014796" "Body;Body" "" "" "TRUE" "" "" "" "" 0.857966254940885 1.12186992473118 5.18658758900242 1.22221516117975e-06 0.000450352249932069 5.20821341565082 "UP"
"cg12143789" "chr5" 72594461 "+" "cg12143789" "rs75080898" 0.018679 NA NA NA NA "chr5:72594147-72595808" "Island" "" "" "" "" "RDMR" "" "5:72629578-72630258" "" "" "TRUE" -0.887990908378352 -1.4057574827957 -5.18652131068046 1.22255323330931e-06 0.000450352249932069 5.20795795789576 "DOWN"
"cg21858764" "chr1" 156123352 "+" "cg21858764" NA NA NA NA NA NA "" "OpenSea" "SEMA4A" "NM_022367" "TSS200" "" "" "" "" "" "" "TRUE" 0.704838024455195 -0.124311774193548 5.18594390090813 1.22550235055798e-06 0.000451065305915194 5.20573251020835 "UP"
"cg19380295" "chr2" 9243141 "-" "cg19380295" NA NA NA NA NA NA "" "OpenSea" "" "" "" "" "" "TRUE" "" "" "" "" 0.896147715593642 1.31574587096774 5.18572400100727 1.22662731502022e-06 0.000451065305915194 5.20488500857224 "UP"
"cg16204420" "chr5" 44332757 "-" "cg16204420" NA NA NA NA NA NA "" "OpenSea" "FGF10" "NM_004465" "Body" "" "DMR" "" "" "" "" "" 0.679698528266455 0.434275223978495 5.18559727271549 1.2272760902181e-06 0.000451065305915194 5.2043966021394 "UP"
"cg06741896" "chr11" 69468337 "-" "cg06741896" NA NA NA NA NA NA "chr11:69468810-69469152" "N_Shore" "CCND1" "NM_053056" "3'UTR" "" "" "" "11:69177479-69177650" "11:69468292-69468500" "Gene_Associated_Cell_type_specific" "" 1.32188627882425 -0.0847610058064516 5.18474781220536 1.2316334992187e-06 0.000452324389918811 5.2011229747068 "UP"
"cg21814583" "chr7" 2300655 "-" "cg21814583" NA NA NA NA NA NA "chr7:2296353-2297249" "S_Shelf" "SNX8" "NM_013321" "Body" "" "" "" "" "7:2300378-2300772" "Unclassified" "TRUE" 0.813281157518082 0.708302212903226 5.18405081969053 1.23522009335914e-06 0.000453298698387741 5.19843713724732 "UP"
"cg27281690" "chr2" 7171963 "+" "cg27281690" NA NA NA NA NA NA "chr2:7172296-7172512" "N_Shore" "RNF144A" "NM_014746" "Body" "" "" "" "2:7089367-7089549" "2:7171709-7172166" "Unclassified_Cell_type_specific" "TRUE" 0.401580529099444 -0.535581804301075 5.18346598028465 1.23823744142471e-06 0.000453792714981484 5.19618362626084 "UP"
"cg19618438" "chr2" 206794410 "-" "cg19618438" NA NA NA NA NA NA "chr2:206790632-206790834" "S_Shelf" "" "" "" "" "" "TRUE" "" "" "" "" 0.680640583504916 1.2907537311828 5.18342761989299 1.23843560478519e-06 0.000453792714981484 5.19603582021563 "UP"
"cg11412523" "chr3" 67362113 "+" "cg11412523" NA NA NA NA NA NA "" "OpenSea" "" "" "" "" "" "TRUE" "" "" "" "" 0.820066776589798 1.3242654516129 5.18242907921593 1.24360481481079e-06 0.000454928927419379 5.19218855777723 "UP"
"cg07937925" "chr17" 15820699 "-" "cg07937925" NA NA "rs9893969" 0.039341 NA NA "chr17:15820620-15821325" "Island" "" "" "" "" "" "TRUE" "17:15761346-15762050" "" "" "" -0.563959696896013 -0.335843843010753 -5.1820992423668 1.24531693028023e-06 0.000454928927419379 5.19091782097621 "DOWN"
"cg19483007" "chr3" 149327651 "-" "cg19483007" NA NA NA NA NA NA "" "OpenSea" "WWTR1;WWTR1;WWTR1" "NM_015472;NM_001168278;NM_001168280" "Body;Body;Body" "" "" "TRUE" "" "3:149327380-149327656" "Unclassified_Cell_type_specific" "" -0.568484877672375 0.122989698924731 -5.18196841453727 1.245996668506e-06 0.000454928927419379 5.1904138026849 "DOWN"
"cg20710709" "chr14" 37135671 "+" "cg20710709" NA NA NA NA NA NA "chr14:37135513-37136348" "Island" "PAX9" "NM_006194" "Body" "" "RDMR" "" "14:36205265-36206099" "" "" "" -0.560669302912907 0.191647112903226 -5.18176101982999 1.24707496592892e-06 0.000454928927419379 5.18961482198795 "DOWN"
"cg02774282" "chr6" 109615419 "-" "cg02774282" NA NA NA NA NA NA "chr6:109611449-109612230" "S_Shelf" "CCDC162" "NR_028595" "TSS200" "" "" "" "" "" "" "" 0.645868991739962 1.10785607526882 5.18174938817675 1.24713546882619e-06 0.000454928927419379 5.18957001196365 "UP"
"cg18786374" "chr2" 202313532 "+" "cg18786374" NA NA NA NA NA NA "chr2:202315853-202317008" "N_Shelf" "TRAK2" "NM_015049" "5'UTR" "" "" "" "" "2:202313386-202313838" "Unclassified_Cell_type_specific" "" 0.607623444867184 1.75023860215054 5.18146646368621 1.24860800499787e-06 0.000454928927419379 5.18848008422574 "UP"
"cg12999109" "chr19" 6333587 "-" "cg12999109" NA NA NA NA NA NA "" "OpenSea" "ACER1;ACER1" "NM_133492;NM_133492" "5'UTR;1stExon" "" "" "" "" "" "" "" 0.693968880152376 0.703397462365591 5.18140442965857 1.24893110031761e-06 0.000454928927419379 5.18824111088936 "UP"
"cg15716373" "chr22" 36655542 "-" "cg15716373" "rs136153" 0.288372 NA NA NA NA "" "OpenSea" "APOL1;APOL1;APOL1;APOL1" "NM_145343;NM_001136540;NM_003661;NM_001136541" "Body;Body;Body;Body" "" "" "TRUE" "" "" "" "TRUE" -0.441756538946829 -0.434231713978495 -5.18121723099451 1.24990659297351e-06 0.000454928927419379 5.18751997575915 "DOWN"
"cg12150784" "chr11" 119613308 "+" "cg12150784" NA NA NA NA NA NA "chr11:119613005-119613521" "Island" "" "" "" "" "" "TRUE" "11:119118051-119118731" "11:119612997-119613622" "Unclassified_Cell_type_specific" "TRUE" -0.808220201570964 -1.19566026344086 -5.18120516500118 1.24996949442537e-06 0.000454928927419379 5.18747349507166 "DOWN"
"cg08620044" "chr5" 87980976 "+" "cg08620044" NA NA NA NA NA NA "chr5:87980878-87981272" "Island" "LOC645323" "NR_015436" "TSS1500" "" "DMR" "" "5:88015823-88017254" "" "" "" -0.833032073106965 -1.81894876236559 -5.18089402386268 1.25159257871107e-06 0.000455178439007616 5.186274935326 "DOWN"
"cg00970313" "chr14" 37125914 "-" "cg00970313" NA NA NA NA NA NA "chr14:37126786-37128274" "N_Shore" "PAX9" "NM_006194" "TSS1500" "" "RDMR" "" "14:36194937-36196060" "" "" "" -0.697178746260842 -0.748927935483871 -5.18044004809467 1.25396446248675e-06 0.000455533184966642 5.18452622509744 "DOWN"
"cg21368566" "chr2" 236568913 "-" "cg21368566" NA NA NA NA NA NA "" "OpenSea" "AGAP1;AGAP1" "NM_014914;NM_001037131" "Body;Body" "" "" "TRUE" "" "" "" "TRUE" -0.487077457679314 1.32687032258065 -5.18021149066004 1.25516026648445e-06 0.000455533184966642 5.18364585496796 "DOWN"
"cg14883070" "chr18" 12646025 "-" "cg14883070" NA NA NA NA NA NA "" "OpenSea" "SPIRE1;SPIRE1;SPIRE1" "NM_001128627;NM_020148;NM_001128626" "5'UTR;Body;Body" "" "" "TRUE" "" "" "" "" 0.579507332078784 0.176851282795699 5.17996501113399 1.25645108694018e-06 0.000455533184966642 5.18269647471741 "UP"
"cg13877315" "chr9" 140172089 "+" "cg13877315" NA NA NA NA NA NA "chr9:140172613-140176105" "N_Shore" "C9orf167" "NM_017723" "TSS200" "" "" "TRUE" "" "9:140171561-140172976" "Promoter_Associated" "" -0.709662392766598 0.141033631182796 -5.17982601397408 1.25717959101594e-06 0.000455533184966642 5.18216110147144 "DOWN"
"cg13910439" "chr9" 2022036 "+" "cg13910439" NA NA NA NA NA NA "chr9:2014831-2018105" "S_Shelf" "SMARCA2;SMARCA2" "NM_139045;NM_003070" "5'UTR;5'UTR" "" "" "" "" "" "" "" 0.501571373424941 0.489578483870968 5.17981081412725 1.25725928062602e-06 0.000455533184966642 5.18210255691673 "UP"
"cg26955850" "chr20" 3052345 "+" "cg26955850" NA NA NA NA NA NA "chr20:3052097-3053103" "Island" "OXT" "NM_000915" "1stExon" "" "" "" "20:3000147-3001103" "20:3052273-3053455" "Unclassified_Cell_type_specific" "" -0.464457313363802 0.676314806451613 -5.17939046903076 1.25946501850061e-06 0.000455875278923123 5.18048356918679 "DOWN"
"cg23115387" "chr1" 47882936 "-" "cg23115387" NA NA NA NA NA NA "chr1:47881896-47883065" "Island" "FOXE3" "NM_012186" "1stExon" "" "" "TRUE" "1:47654520-47655652" "" "" "TRUE" -0.236793649804582 0.229040021505376 -5.17923663089378 1.26027322047904e-06 0.000455875278923123 5.17989106862942 "DOWN"
"cg24994002" "chr5" 14118611 "-" "cg24994002" "rs252217" 0.487992 NA NA NA NA "" "OpenSea" "" "" "" "" "" "TRUE" "" "" "" "" 0.795278633466105 1.34023601075269 5.17855394797272 1.26386587267985e-06 0.000455875278923123 5.17726185964238 "UP"
"cg02895948" "chr1" 208204062 "-" "cg02895948" NA NA NA NA NA NA "" "OpenSea" "PLXNA2" "NM_025179" "Body" "" "" "TRUE" "" "" "" "TRUE" -0.494102328777099 0.292689591397849 -5.17833796751671 1.26500456272304e-06 0.000455875278923123 5.17643009500703 "DOWN"
"cg24996930" "chr14" 77229233 "+" "cg24996930" NA NA NA NA NA NA "chr14:77227569-77228691" "S_Shore" "VASH1" "NM_014909" "1stExon" "" "" "" "14:76298814-76299089" "14:77229191-77229356" "Unclassified_Cell_type_specific" "" -0.310987479997736 0.339215939784946 -5.17813893495643 1.26605478771558e-06 0.000455875278923123 5.17566361495642 "DOWN"
"cg01598144" "chr2" 21856440 "-" "cg01598144" NA NA NA NA NA NA "" "OpenSea" "" "" "" "" "" "TRUE" "" "" "" "" 0.459399713023511 -1.22563731182796 5.1780461982842 1.26654441750692e-06 0.000455875278923123 5.1753064887543 "UP"
"cg04633683" "chr16" 29837056 "-" "cg04633683" NA NA NA NA NA NA "" "OpenSea" "MVP;MVP" "NM_017458;NM_005115" "5'UTR;5'UTR" "" "" "" "" "16:29836628-29837084" "Unclassified" "TRUE" -0.576585513246006 0.19719564516129 -5.17773994731611 1.26816267185875e-06 0.000455875278923123 5.17412714947594 "DOWN"
"cg24363820" "chr22" 51016703 "-" "cg24363820" NA NA NA NA NA NA "chr22:51016253-51017020" "Island" "CPT1B;CPT1B;CPT1B;CHKB-CPT1B;CPT1B;CPT1B;CPT1B;CPT1B" "NM_152246;NM_001145135;NM_001145137;NR_027928;NM_152245;NM_001145136;NM_004377;NM_001145134" "5'UTR;5'UTR;TSS200;Body;5'UTR;5'UTR;5'UTR;5'UTR" "" "" "" "22:49363077-49363870" "22:51016564-51016973" "Unclassified_Cell_type_specific" "TRUE" -0.429798474480654 0.477335301075269 -5.17772333820358 1.26825049345447e-06 0.000455875278923123 5.17406319064659 "DOWN"
"cg23596826" "chr10" 579259 "+" "cg23596826" NA NA NA NA NA NA "chr10:575898-576131" "S_Shelf" "DIP2C" "NM_014974" "Body" "" "" "" "" "" "" "" 1.04378085574526 1.43476532688172 5.17729945953807 1.27049378730651e-06 0.000455875278923123 5.17243094396911 "UP"
"cg08541962" "chr10" 35894321 "-" "cg08541962" NA NA NA NA NA NA "chr10:35896518-35897461" "N_Shelf" "GJD4" "NM_153368" "TSS200" "" "" "" "" "" "" "" 0.553131636571984 0.255750760215054 5.17721848882765 1.27092274957085e-06 0.000455875278923123 5.17211915488839 "UP"
"cg09519273" "chr2" 218550825 "-" "cg09519273" NA NA NA NA NA NA "" "OpenSea" "DIRC3" "NR_026597" "Body" "" "" "TRUE" "" "" "" "" 0.745725152329209 2.64737225806452 5.17720033961325 1.27101891891342e-06 0.000455875278923123 5.17204926914852 "UP"
"cg22681186" "chr7" 28713246 "-" "cg22681186" "rs16874649" 0.023349 NA NA NA NA "" "OpenSea" "CREB5;CREB5;CREB5" "NM_004904;NM_182899;NM_182898" "Body;Body;Body" "" "" "TRUE" "" "" "" "" 0.751083581351129 1.59361221505376 5.17707037913863 1.27170776329803e-06 0.000455875278923123 5.17154884447485 "UP"
"cg18141622" "chr2" 238525524 "-" "cg18141622" NA NA NA NA NA NA "" "OpenSea" "" "" "" "" "" "TRUE" "" "2:238525489-238526027" "Unclassified_Cell_type_specific" "TRUE" -0.69928443951504 0.43941976344086 -5.17701117634254 1.27202168357865e-06 0.000455875278923123 5.17132088092242 "DOWN"
"cg09019635" "chr2" 164800141 "+" "cg09019635" NA NA NA NA NA NA "" "OpenSea" "" "" "" "" "" "TRUE" "" "" "" "" 0.591417368001456 1.31157303225806 5.17697696808341 1.27220310591475e-06 0.000455875278923123 5.17118916081298 "UP"
"cg07122893" "chr1" 161993133 "+" "cg07122893" NA NA NA NA NA NA "chr1:161993022-161994131" "Island" "OLFML2B" "NM_015441" "1stExon" "" "" "" "1:160259682-160260755" "" "" "" -0.466589138397238 0.898476150537634 -5.17684062667364 1.27292643915887e-06 0.000455875278923123 5.17066417800998 "DOWN"
"cg25426742" "chr2" 198478885 "-" "cg25426742" NA NA NA NA NA NA "" "OpenSea" "RFTN2" "NM_144629" "Body" "" "" "TRUE" "" "" "" "" 1.08555101252214 2.03130653763441 5.17627171919243 1.27594900791095e-06 0.000455875278923123 5.16847367842626 "UP"
"cg14022090" "chr11" 34642303 "+" "cg14022090" NA NA NA NA NA NA "" "OpenSea" "EHF" "NM_012153" "TSS1500" "" "" "" "" "" "" "" 0.765867062243508 0.596747376344086 5.17624954171848 1.27606697730172e-06 0.000455875278923123 5.16838828972824 "UP"
"cg06034998" "chr1" 156433712 "+" "cg06034998" NA NA NA NA NA NA "" "OpenSea" "MEF2D" "NM_005920" "3'UTR" "" "" "TRUE" "" "" "" "" 0.721291436712208 1.11834360215054 5.17608914378857 1.27692050478238e-06 0.000455875278923123 5.16777072427962 "UP"
"cg03864479" "chr5" 38534081 "+" "cg03864479" NA NA NA NA NA NA "" "OpenSea" "LIFR;LIFR" "NM_001127671;NM_002310" "5'UTR;5'UTR" "" "" "TRUE" "" "" "" "" 0.452807623476194 -0.266628243010753 5.17600772247814 1.27735398642668e-06 0.000455875278923123 5.16745723917398 "UP"
"cg12144573" "chr13" 113530013 "+" "cg12144573" NA NA NA NA NA NA "" "OpenSea" "ATP11A;ATP11A" "NM_015205;NM_032189" "Body;Body" "" "" "" "13:112578014-112578281" "" "" "" 0.782272101034731 1.71493091397849 5.17575024548686 1.27872572327749e-06 0.000455875278923123 5.166465928757 "UP"
"cg25509184" "chr7" 117119382 "-" "cg25509184" NA NA NA NA NA NA "" "OpenSea" "CFTR" "NM_000492" "TSS1500" "low-CpG:116906174-116907321" "" "" "" "" "" "" -0.610792234258691 -0.148679817204301 -5.17569487723992 1.27902089165361e-06 0.000455875278923123 5.16625275927961 "DOWN"
"cg01630362" "chr11" 71163528 "+" "cg01630362" NA NA NA NA NA NA "chr11:71164097-71164680" "N_Shore" "NADSYN1" "NM_018161" "TSS1500" "" "" "" "11:70841076-70841177" "11:71163157-71164911" "Promoter_Associated" "" 0.594413279520669 -3.24231075268817 5.17566763132948 1.27916616416447e-06 0.000455875278923123 5.16614786212106 "UP"
"cg09175009" "chr16" 10912699 "+" "cg09175009" NA NA NA NA NA NA "chr16:10912159-10912719" "Island" "FAM18A" "NM_001079512" "TSS200" "" "" "" "16:10819716-10820260" "" "" "" -0.307473662743765 0.548597516129032 -5.17542947474436 1.2804366781655e-06 0.000455875278923123 5.16523096827603 "DOWN"
"cg09098707" "chr12" 108525359 "+" "cg09098707" NA NA NA NA NA NA "chr12:108522950-108523852" "S_Shore" "WSCD2" "NM_014653" "5'UTR" "" "" "" "" "" "" "" 0.414731190660127 -0.590918898924731 5.17537294411898 1.28073843787824e-06 0.000455875278923123 5.16501333080981 "UP"
"cg19125370" "chr6" 10390532 "+" "cg19125370" NA NA NA NA NA NA "chr6:10390038-10390565" "Island" "" "" "" "" "" "TRUE" "6:10498025-10498817" "" "" "" -0.484165449043823 0.358211784946237 -5.17499145772729 1.28277662444897e-06 0.000456048081010914 5.16354467806064 "DOWN"
"cg11502555" "chr13" 100627341 "-" "cg11502555" NA NA NA NA NA NA "chr13:100620241-100624348" "S_Shelf" "" "" "" "" "CDMR" "" "13:99424996-99425462" "" "" "" -0.702082975209603 -1.01151419784946 -5.17484352056981 1.2835678682515e-06 0.000456048081010914 5.16297516262826 "DOWN"
"cg13689563" "chr19" 12277357 "+" "cg13689563" NA NA NA NA NA NA "chr19:12273794-12274291" "S_Shelf" "ZNF136" "NM_003437" "Body" "" "" "" "" "" "" "" -0.564553821861857 2.2685964516129 -5.17467113251657 1.28449048959339e-06 0.000456048081010914 5.16231152924466 "DOWN"
"cg21584979" "chr2" 235878176 "+" "cg21584979" NA NA NA NA NA NA "" "OpenSea" "SH3BP4" "NM_014521" "5'UTR" "" "" "TRUE" "" "" "" "" 0.764749381902891 1.53344249784946 5.17457950129675 1.28498116384957e-06 0.000456048081010914 5.16195878606971 "UP"
"cg26155152" "chr19" 2943999 "+" "cg26155152" NA NA NA NA NA NA "chr19:2944682-2945507" "N_Shore" "ZNF77" "NM_021217" "Body" "" "" "" "" "" "" "" 0.708076692337063 1.65700808602151 5.17410686437023 1.2875149881939e-06 0.000456613569720962 5.16013937776436 "UP"
"cg16616765" "chr2" 197456534 "-" "cg16616765" NA NA NA NA NA NA "chr2:197457392-197458522" "N_Shore" "HECW2" "NM_020760" "5'UTR" "" "" "" "" "2:197456406-197456704" "Unclassified_Cell_type_specific" "" 0.743416041529923 0.850306010752688 5.17373380890979 1.28951839920512e-06 0.000456922784930447 5.15870336931441 "UP"
"cg03216043" "chr19" 10928639 "-" "cg03216043" NA NA NA NA NA NA "" "OpenSea" "DNM2;MIR199A1;DNM2;DNM2;DNM2" "NM_004945;NR_029586;NM_001005361;NM_001005362;NM_001005360" "Body;TSS1500;Body;Body;Body" "" "" "" "" "" "" "TRUE" -0.574652852135488 0.791067096774194 -5.17356532701291 1.29042419169719e-06 0.000456922784930447 5.15805484731258 "DOWN"
"cg23897083" "chr12" 34755568 "-" "cg23897083" NA NA NA NA NA NA "" "OpenSea" "" "" "" "" "" "" "12:34646771-34647415" "" "" "" 0.465147944289972 -0.091658747311828 5.17341921370712 1.29121022945792e-06 0.000456922784930447 5.15749243580994 "UP"
"cg09623623" "chr11" 44862793 "-" "cg09623623" NA NA NA NA NA NA "" "OpenSea" "TSPAN18" "NM_130783" "5'UTR" "" "" "TRUE" "" "" "" "" 0.858519222371781 1.81962722580645 5.1730414677764 1.29324453728669e-06 0.000457309353086041 5.15603847569698 "UP"
"cg00865849" "chr5" 54518208 "+" "cg00865849" NA NA NA NA NA NA "chr5:54519054-54519628" "N_Shore" "" "" "" "" "RDMR" "" "5:54553779-54553966" "" "" "" -0.488482777005856 -0.0675932021505376 -5.17285045677909 1.2942743970679e-06 0.00045734043018139 5.15530328782602 "DOWN"
"cg06559575" "chr12" 53490352 "-" "cg06559575" NA NA NA NA NA NA "chr12:53491572-53491955" "N_Shore" "IGFBP6" "NM_002178" "TSS1500" "" "" "" "" "" "" "TRUE" -0.638565950904096 0.273817870967742 -5.17226368535741 1.29744306290144e-06 0.000458126673713022 5.15304493655361 "DOWN"
"cg16198468" "chr10" 76708051 "+" "cg16198468" NA NA NA NA NA NA "" "OpenSea" "MYST4" "NM_012330" "Body" "" "" "TRUE" "" "" "" "" 0.923888330878642 1.00499817204301 5.17206100074672 1.29853935462925e-06 0.000458180551704038 5.15226488082352 "UP"
"cg09231518" "chr1" 162816961 "+" "cg09231518" NA NA NA NA NA NA "" "OpenSea" "" "" "" "" "" "TRUE" "" "" "" "" 0.798488531141701 0.419847623655914 5.17154910339877 1.3013121642165e-06 0.000458825469479363 5.15029485587835 "UP"
"cg17790928" "chr7" 1277790 "+" "cg17790928" NA NA NA NA NA NA "chr7:1269165-1282864" "Island" "" "" "" "" "" "" "7:1244202-1244489" "" "" "" -0.520970792463814 -0.344762274193548 -5.17081315436689 1.30530874055931e-06 0.000459439875622296 5.14746275564726 "DOWN"
"cg05922993" "chr1" 209604397 "+" "cg05922993" NA NA NA NA NA NA "" "OpenSea" "LOC642587;MIR205" "NM_001104548;NR_029622" "Body;TSS1500" "" "" "" "" "" "" "" 1.0011173346315 0.413369319354839 5.17065264178543 1.30618199690727e-06 0.000459439875622296 5.14684509509422 "UP"
"cg02952317" "chr12" 52509901 "+" "cg02952317" NA NA NA NA NA NA "" "OpenSea" "" "" "" "" "" "" "12:50796083-50796266" "" "" "" 0.33818011521991 -0.625216359139785 5.17064935927118 1.30619986112776e-06 0.000459439875622296 5.14683246391973 "UP"
"cg11781306" "chr5" 140201656 "-" "cg11781306" NA NA NA NA NA NA "chr5:140201440-140201657" "Island" "PCDHA2;PCDHA1;PCDHA1;PCDHA3;PCDHA4;PCDHA5;PCDHA5" "NM_018905;NM_031411;NM_018900;NM_018906;NM_018907;NM_031501;NM_018908" "Body;Body;Body;Body;Body;1stExon;1stExon" "" "" "" "5:140181578-140181931" "5:140201317-140202466" "NonGene_Associated_Cell_type_specific" "" -0.585299078863847 -0.935941075268817 -5.17053177679253 1.30683993028883e-06 0.000459439875622296 5.14638000722795 "DOWN"
"cg11890169" "chr13" 101171681 "+" "cg11890169" NA NA NA NA NA NA "" "OpenSea" "PCCA;PCCA" "NM_001127692;NM_000282" "Body;Body" "" "" "" "13:99969682-99969770" "" "" "" 0.705150167138813 2.54506430107527 5.17023126056654 1.30847720596441e-06 0.000459498825769885 5.14522364750367 "UP"
"cg21751145" "chr2" 190744274 "-" "cg21751145" NA NA NA NA NA NA "" "OpenSea" "" "" "" "" "" "" "2:190452383-190452664" "" "" "" -0.366112417243157 0.794175225806452 -5.17010521243553 1.30916453915475e-06 0.000459498825769885 5.14473863618193 "DOWN"
"cg13221767" "chr11" 73721374 "-" "cg13221767" NA NA NA NA NA NA "" "OpenSea" "UCP3;UCP3" "NM_022803;NM_003356" "TSS1500;TSS1500" "" "" "" "" "" "" "" 0.552923876399058 1.69809075268817 5.16998014510847 1.30984687271483e-06 0.000459498825769885 5.14425740506331 "UP"
"cg06437799" "chr1" 155659719 "+" "cg06437799" NA NA NA NA NA NA "chr1:155657832-155659125" "S_Shore" "DAP3;DAP3;YY1AP1;YY1AP1" "NM_004632;NM_033657;NM_139119;NM_139118" "5'UTR;5'UTR;TSS1500;TSS1500" "" "" "" "" "" "" "" 0.661948637690625 -0.7820801 5.1696272320278 1.31177414522148e-06 0.000459625467581458 5.14289950793108 "UP"
"cg04078118" "chr22" 40439969 "-" "cg04078118" NA NA NA NA NA NA "chr22:40440852-40441810" "N_Shore" "TNRC6B" "NM_001024843" "TSS1500" "" "RDMR" "" "" "22:40439897-40441890" "Promoter_Associated" "" 0.445374146908374 -0.525431403225806 5.16921601865036 1.31402329297624e-06 0.000459625467581458 5.14131735226531 "UP"
"cg18831604" "chr19" 14181665 "-" "cg18831604" NA NA NA NA NA NA "chr19:14181430-14181758" "Island" "" "" "" "" "" "" "19:14042321-14043082" "" "" "" 0.297512205404704 0.753838111827957 5.16888667210331 1.31582738365352e-06 0.000459625467581458 5.14005023013045 "UP"
"cg02012159" "chr1" 229477078 "-" "cg02012159" NA NA NA NA NA NA "chr1:229478014-229478935" "N_Shore" "C1orf96" "NM_145257" "Body" "" "" "" "" "" "" "" 0.583803428133588 0.197738806451613 5.16867850414672 1.31696893158479e-06 0.000459625467581458 5.13924935062168 "UP"
"cg08276645" "chr2" 241459502 "-" "cg08276645" "rs68104327" 0.139538 NA NA NA NA "chr2:241459632-241460047" "N_Shore" "ANKMY1;ANKMY1" "NM_017844;NM_016552" "Body;Body" "" "RDMR" "TRUE" "2:241108089-241108720" "" "" "" -0.650537516052471 0.922811376344086 -5.16860965385535 1.31734670453758e-06 0.000459625467581458 5.13898446836398 "DOWN"
"cg26680644" "chr1" 24920997 "+" "cg26680644" NA NA NA NA NA NA "" "OpenSea" "C1orf130" "NM_001010980" "5'UTR" "" "" "" "" "" "" "" 0.630894850573108 0.0365742 5.16844136047721 1.31827055501596e-06 0.000459625467581458 5.1383370145502 "UP"
"cg23402144" "chr17" 9099485 "-" "cg23402144" NA NA NA NA NA NA "" "OpenSea" "NTN1" "NM_004822" "Body" "" "" "TRUE" "" "" "" "" 0.523497794580918 0.241338434516129 5.16840215784562 1.31848584966952e-06 0.000459625467581458 5.13818619684439 "UP"
"cg12591491" "chr15" 68116263 "-" "cg12591491" NA NA NA NA NA NA "chr15:68115485-68122575" "Island" "" "" "" "" "" "" "15:65903174-65903574" "" "" "" -0.395600148943105 -0.575073720430108 -5.16839976676972 1.3184989821917e-06 0.000459625467581458 5.13817699807911 "DOWN"
"cg16666329" "chr5" 76932526 "+" "cg16666329" NA NA NA NA NA NA "chr5:76932317-76933523" "Island" "OTP" "NM_032109" "Body" "" "" "" "5:76968074-76969404" "5:76932319-76933735" "Unclassified_Cell_type_specific" "" -0.619548342365058 -0.943984290322581 -5.16835275922661 1.31875718798936e-06 0.000459625467581458 5.13799615469732 "DOWN"
"cg06076480" "chr3" 106529684 "-" "cg06076480" "rs939452" 0.334646 NA NA NA NA "" "OpenSea" "" "" "" "" "" "TRUE" "" "" "" "" -0.522028104857388 2.44805720430108 -5.16804952278948 1.32042401053013e-06 0.000459625467581458 5.13682959064006 "DOWN"
"cg05423942" "chr8" 143254443 "+" "cg05423942" "rs79101275" 0.011883 NA NA NA NA "" "OpenSea" "" "" "" "" "" "" "8:143252261-143252438" "" "" "" 0.66095218611623 0.859060613978495 5.16801364120853 1.32062137964898e-06 0.000459625467581458 5.13669155502189 "UP"
"cg08229358" "chr1" 179544765 "+" "cg08229358" NA NA NA NA NA NA "chr1:179544720-179545307" "Island" "NPHS2" "NM_014625" "1stExon" "" "" "" "1:177811344-177811950" "" "" "" -0.683869180087215 -0.229385397849462 -5.16770485699223 1.32232106029352e-06 0.000459771437821621 5.13550369039202 "DOWN"
[truncated: 8,204,426 more chars]
